# Supplementary material for: Multi-modal circulating cell-free DNA profiling to predict response to docetaxel in metastatic castration-resistant prostate cancer
Source: NPJ Precis Oncol. 2026 Apr 28;10:255. doi: 10.1038/s41698-026-01454-6 (PMC13328454; doi:10.1038/s41698-026-01454-6)
Supplement: Supplementary file 2 — Supplementary Data1 [file 41698_2026_1454_MOESM2_ESM.xlsx]

## Sheet: 1. Patient PSA,TFx,ploidy
response	sample	pre-treatment_PSA	nadir_PSA_or_12_weeks	percent_change	notes	TFx	ploidy	n	p	docetaxel or cabazitaxel sample (Y/N)?
Y	GENP4058-2	44.4	0.01	-99.98		0.1254	1.99	0.8	2	Y
Y	GENP2560-2	145.97	0.1	-99.93		0.1267	1.937	0.8	2	Y
Y	GENP3539-3	211.41	2.09	-99.01		0.2532	2.238	0.5	2	Y
Y	GENP5068-3	308.99	3.51	-98.86		0.3964	2.11	0.6	2	Y
Y	GENP7382_P2	3.29	0.04	-98.78		0.09293	2.31	0.95	2	Y
Y	RGENP406_2	9.19	0.19	-97.93		0.3615	1.92	0.5	2	Y
Y	GENP6552_2	282.65	10.51	-96.28		0.6249	2.07	0.5	2	Y
Y	RGENP982_P1	8.58	0.4	-95.34		0.4395	1.91	0.6	2	Y
Y	GENP6509_1	379.27	21.64	-94.29		0.327	1.88	0.7	2	Y
Y	GENP7178_P2	0.49	0.03	-93.88		0.1114	1.88	0.9	2	Y
Y	GENP3363-1	42.01	5.13	-87.79		0.08184	2.23	0.9	2	Y
Y	GENP3897-1	16	2.69	-83.19		0.1225	2.17	0.7	2	Y
Y	GENP5880-1	1177.91	256.15	-78.25		0.7783	2.04	0.5	2	Y
Y	GENP7257_P1	1728.2	388.53	-77.52		0.2887	1.98	0.6	2	Y
Y	RGENP1089_P1	34.79	8.3	-76.14		0.3121	1.99	0.7	2	Y
Y	GENP6271_1	1600.18	418.9	-73.82		0.7728	2.01	0.7	2	Y
Y	GENP2455-2	135.28	35.85	-73.5		0.1688	1.88	0.8	2	Y
Y	RGENP659_1	2077.16	629.57	-69.69		0.2046	2.13	0.8	2	Y
Y	GENP3838-1	201.51	63.46	-68.51		0.05196	2.03	0.95	2	Y
Y	GENP2951-1	485.9	161.28	-66.81		0.15717	2.19	0.9	2	Y
Y	GENP4282-5	970.38	353.61	-63.56		0.4809	1.913	0.5	2	Y
Y	GENP5610-1	135.53	55.25	-59.23		0.5134	2.14	0.8	2	Y
Y	GENP6290_1	617.49	258.47	-58.14	Misclassified - should be responder	0.1637	1.95	0.7	2	Y
Y	RGENP780_1	20.69	8.94	-56.79		0.3777	1.99	0.5	2	Y
N	RGENP1401_P2	3293.79	2622.86	-20.37		0.4196	2.13	0.5	2	Y
N	RGENP323-1	69.94	57.04	-18.44		0.2808	2.48	0.9	2	Y
N	GENP6901_1	492.63	413.22	-16.12		0.3759	1.94	0.6	2	Y
N	GENP2532-1	673.2	623.85	-7.33		0.1234	1.913	0.8	2	Y
N	GENP1147-1	327.4	327.4	0	"Stable" based on clinic notes	0.3793	1.83	0.9	2	Y
N	GENP6274_2	59.69	74.3	24.48		0.1946	1.96	0.6	2	Y
N	RGENP544_1	25.39	33.81	33.16		0.1667	2.03	0.6	2	Y
N	GENP4392-4	118.11	160.03	35.49		0.3461	2.13	0.7	2	Y
N	RGENP65-3	214.51	297	38.46		0.1977	2	0.5	2	Y
N	GENP4355-5	36.22	51.94	43.4		0.3286	1.92	0.6	2	Y
N	GENP3667-2	24.34	38.86	59.65		0.2323	2	0.8	2	Y
N	RGENP973_P2	133.98	245.56	83.28		0.1123	2.17	0.5	2	Y
N	RGENP736_2	86.58	173.55	100.45		0.4537	1.95	0.5	2	Y
N	GENP2728-3	370.47	763.33	106.04		0.2275	2.12	0.7	2	Y
N	RGENP298-2	22.82	49.85	118.45		0.4887	2.09	0.5	2	Y
N	RGENP1291_P2	112.25	248.91	121.75		0.2329	1.97	0.6	2	Y
N	GENP4484-5	421.67	1000	137.15		0.7424	2.004	0.5	2	Y
N	GENP2365-1	1073.28	2657	147.56		0.342	2	0.6	2	Y
N	GENP5182-3	26.73	140.44	425.4		0.5662	2.021	0.7	2	Y
N	RGENP128-2	11.75	85.2	625.11		0.05375	2.09	0.9	2	Y
N	GENP1289-1	365.6	400	9.41	Rising PSA based on clinic notes	0.3004	1.992	0.7	2	Y
N	GENP5191-2	517	600	16.05	Rising based on clinic notes	0.2636	1.95	0.6	2	Y
N	GENP6219_1	67.75				0.4271	1.95			N
N	GENP6370_2	50.03				0.2956	2.02			N
N	GENP7249_P1	90.3				0.2591	1.98			N
N	RGENP1020_P1	750.01				0.0836	2.15			N
N	RGENP1036_P1	109.45				0.1794	1.92			N
N	RGENP1083_P1	38.79				0.5043	1.98			N
N	RGENP1260_P1	622.15				0.3146	2.03			N
N	RGENP429_1	52.48				0.6596	2.02			N
N	RGENP433_1	72.47				0.1776	2.04			N
N	RGENP730_1	34.29				0.2597	2.01			N
N	RGENP811_P1	933.29				0.334	2.17			N
N	RGENP813_P1	235.97				0.2914	1.95			N
N	RGENP889_P1	153.23				0.339	2			N
N	RGENP1208_P2	11.61				0.05498	2.5			N
N	RGENP1257_P1	27.77				0	2			N
N	RGENP654_1	33.09				0	2			N
N	RGENP677_1	97.41				0	1.99			N
N	RGENP728_1	99.73				0	2			N
N	RGENP739_1	17.79				0.02606	2.165			N
N	RGENP872_P1	67.24				0	1.99			N
Y	RGENP1006_P2	278.18				0.4138	2.08			N
Y	RGENP603_1	1164.5				0.3684	1.9			N
Y	RGENP687_1	113.72				0.243	2			N
Y	RGENP831_P1	451.59				0.2866	2.14			N
Y	RGENP1037_P1	356				0.02768	2.25			N
Y	RGENP1293_P1	150				0	1.99			N
Y	RGENP1419_P2	2.28				0	1.99			N
Y	RGENP986_P1	597.03				0.01275	2.094			N

## Sheet: 2. CNA Arm Fisher's
arm	del_vs_neu	del_vs_gain	neu_vs_gain	del_vs_neu_fdr	del_vs_gain_fdr	neu_vs_gain_fdr
chr10p	1	0.576471	0.599555	1	1	1
chr10q	0.345114	0.206349	0.609366	1	1	1
chr11p	0.0530419	0.00793651	0.117871	1	0.97619	1
chr11q	0.36668	0.025641	0.0534311	1	1	1
chr12p	1	1	1	1	1	1
chr12q	1	0.545455	0.696516	1	1	1
chr13q	0.326424	0.536765	1	1	1	1
chr14q	0.206478	1	0.174484	1	1	1
chr15q	0.110898	0.52322	1	1	1	1
chr16p	1	0.375	0.202747	1	1	1
chr16q	0.45373	1	1	1	1	1
chr17p	0.190793	1	0.627805	1	1	1
chr17q	0.5	0.0666667	0.047124	1	1	1
chr18p	0.720682	1	1	1	1	1
chr18q	0.514476	1	0.642401	1	1	1
chr19p	1	0.558081	0.407484	1	1	1
chr19q	1	1	1	1	1	1
chr1p	0.232558	1	1	1	1	1
chr1q	0.46875	1	0.509788	1	1	1
chr20p	1	0.538462	0.484078	1	1	1
chr20q	1	1	0.124264	1	1	1
chr21q	1	1	1	1	1	1
chr22q	0.523107	0.62406	1	1	1	1
chr2p	0.486486	0.444444	1	1	1	1
chr2q	1	1	1	1	1	1
chr3p	0.486486	0.444444	1	1	1	1
chr3q	1	1	1	1	1	1
chr4p	0.744212	1	0.599555	1	1	1
chr4q	0.720513	1	0.485714	1	1	1
chr5p	0.481884	0.47619	0.76747	1	1	1
chr5q	0.230769	1	0.656035	1	1	1
chr6p	1	1	0.606004	1	1	1
chr6q	0.664034	0.428571	1	1	1	1
chr7p	1	1	1	1	1	1
chr7q	1	1	1	1	1	1
chr8p	1	1	1	1	1	1
chr8q	1	1	0.202747	1	1	1
chr9p	0.603861	1	0.696516	1	1	1
chr9q	1	1	0.720513	1	1	1
chrXp	1	1	1	1	1	1
chrXq	1	0.466667	0.487179	1	1	1

## Sheet: 3. CNA Cytobands
chrBandName	NR_deletion	NR_neutral	NR_gain	R_deletion	R_neutral	R_gain	p_deletion	direction_deletion	p_neutral	direction_neutral	p_gain	direction_gain
chr10p11.21	8	11	3	8	9	5	1	equal	0.762554	non-responders	0.698085	responders
chr10p11.22	7	12	3	7	10	5	1	equal	0.763493	non-responders	0.698085	responders
chr10p11.23	7	12	3	7	11	4	1	equal	1	non-responders	1	responders
chr10p12.1	7	12	3	7	11	4	1	equal	1	non-responders	1	responders
chr10p12.2	7	12	3	6	12	4	1	non-responders	1	equal	1	responders
chr10p12.31	7	12	3	7	11	4	1	equal	1	non-responders	1	responders
chr10p12.32	7	12	3	8	10	4	1	responders	0.763493	non-responders	1	responders
chr10p12.33	7	12	3	8	10	4	1	responders	0.763493	non-responders	1	responders
chr10p13	7	12	3	8	10	4	1	responders	0.763493	non-responders	1	responders
chr10p14	7	13	2	8	10	4	1	responders	0.546695	non-responders	0.664034	responders
chr10p15.1	8	13	1	8	11	3	1	equal	0.762554	non-responders	0.60692	responders
chr10p15.2	9	12	1	9	10	3	1	equal	0.763493	non-responders	0.60692	responders
chr10p15.3	9	12	1	9	10	3	1	equal	0.763493	non-responders	0.60692	responders
chr10q11.21	3	12	7	9	8	5	0.0883393	responders	0.364044	non-responders	0.73604	non-responders
chr10q11.22	3	11	8	10	7	5	0.0452086	responders	0.357977	non-responders	0.509788	non-responders
chr10q11.23	3	10	9	10	7	5	0.0452086	responders	0.536507	non-responders	0.331889	non-responders
chr10q21.1	1	12	9	8	9	5	0.0212499	responders	0.546695	non-responders	0.331889	non-responders
chr10q21.2	2	9	11	8	6	8	0.0688818	responders	0.525602	non-responders	0.543374	non-responders
chr10q21.3	2	8	12	8	6	8	0.0688818	responders	0.746988	non-responders	0.364044	non-responders
chr10q22.1	3	7	12	8	7	7	0.162278	responders	1	equal	0.223143	non-responders
chr10q22.2	3	8	11	9	6	7	0.0883393	responders	0.746988	non-responders	0.357977	non-responders
chr10q22.3	3	9	10	7	8	7	0.280579	responders	1	non-responders	0.536507	non-responders
chr10q23.1	6	9	7	7	9	6	1	responders	1	equal	1	non-responders
chr10q23.2	7	8	7	10	6	6	0.536507	responders	0.746988	non-responders	1	non-responders
chr10q23.31	10	8	4	12	7	3	0.763493	responders	1	non-responders	1	non-responders
chr10q23.32	10	8	4	11	8	3	1	responders	1	equal	1	non-responders
chr10q23.33	10	8	4	11	9	2	1	responders	1	responders	0.664034	non-responders
chr10q24.1	11	7	4	10	10	2	1	non-responders	0.536507	responders	0.664034	non-responders
chr10q24.2	11	7	4	10	11	1	1	non-responders	0.357977	responders	0.344867	non-responders
chr10q24.31	11	7	4	11	10	1	1	equal	0.536507	responders	0.344867	non-responders
chr10q24.32	10	8	4	11	10	1	1	responders	0.75967	responders	0.344867	non-responders
chr10q24.33	10	7	5	12	8	2	0.763493	responders	1	responders	0.41206	non-responders
chr10q25.1	10	8	4	12	9	1	0.763493	responders	1	responders	0.344867	non-responders
chr10q25.2	10	9	3	13	7	2	0.546695	responders	0.754622	non-responders	1	non-responders
chr10q25.3	10	9	3	13	7	2	0.546695	responders	0.754622	non-responders	1	non-responders
chr10q26.11	10	9	3	14	6	2	0.364044	responders	0.525602	non-responders	1	non-responders
chr10q26.12	10	9	3	13	7	2	0.546695	responders	0.754622	non-responders	1	non-responders
chr10q26.13	10	9	3	13	7	2	0.546695	responders	0.754622	non-responders	1	non-responders
chr10q26.2	9	9	4	13	7	2	0.36603	responders	0.754622	non-responders	0.664034	non-responders
chr10q26.3	9	9	4	13	7	2	0.36603	responders	0.754622	non-responders	0.664034	non-responders
chr11p11.12	2	13	7	7	14	1	0.132391	responders	1	responders	0.045948	non-responders
chr11p11.2	1	13	8	6	16	0	0.0945722	responders	0.525602	responders	0.00360848	non-responders
chr11p12	1	13	8	6	15	1	0.0945722	responders	0.754622	responders	0.0212499	non-responders
chr11p13	0	14	8	6	15	1	0.0211397	responders	1	responders	0.0212499	non-responders
chr11p14.1	0	16	6	7	14	1	0.00890091	responders	0.746988	non-responders	0.0945722	non-responders
chr11p14.2	1	15	6	7	13	2	0.045948	responders	0.754622	non-responders	0.240445	non-responders
chr11p14.3	1	15	6	7	13	2	0.045948	responders	0.754622	non-responders	0.240445	non-responders
chr11p15.1	1	15	6	8	13	1	0.0212499	responders	0.754622	non-responders	0.0945722	non-responders
chr11p15.2	1	15	6	9	12	1	0.00934195	responders	0.536507	non-responders	0.0945722	non-responders
chr11p15.3	1	16	5	9	12	1	0.00934195	responders	0.347475	non-responders	0.185283	non-responders
chr11p15.4	0	17	5	9	12	1	0.0014033	responders	0.202747	non-responders	0.185283	non-responders
chr11p15.5	1	16	5	9	12	1	0.00934195	responders	0.347475	non-responders	0.185283	non-responders
chr11q12.1	1	14	7	6	15	1	0.0945722	responders	1	responders	0.045948	non-responders
chr11q12.2	1	13	8	6	14	2	0.0945722	responders	1	responders	0.0688818	non-responders
chr11q12.3	1	13	8	6	14	2	0.0945722	responders	1	responders	0.0688818	non-responders
chr11q13.1	1	11	10	5	14	3	0.185283	responders	0.543374	responders	0.0452086	non-responders
chr11q13.2	1	11	10	5	12	5	0.185283	responders	1	responders	0.202747	non-responders
chr11q13.3	1	11	10	5	12	5	0.185283	responders	1	responders	0.202747	non-responders
chr11q13.4	1	11	10	5	11	6	0.185283	responders	1	equal	0.347475	non-responders
chr11q13.5	1	12	9	6	11	5	0.0945722	responders	1	non-responders	0.331889	non-responders
chr11q14.1	1	13	8	7	11	4	0.045948	responders	0.762554	non-responders	0.310155	non-responders
chr11q14.2	1	12	9	7	10	5	0.045948	responders	0.763493	non-responders	0.331889	non-responders
chr11q14.3	1	12	9	7	10	5	0.045948	responders	0.763493	non-responders	0.331889	non-responders
chr11q21	1	12	9	7	10	5	0.045948	responders	0.763493	non-responders	0.331889	non-responders
chr11q22.1	1	12	9	8	9	5	0.0212499	responders	0.546695	non-responders	0.331889	non-responders
chr11q22.2	1	12	9	8	9	5	0.0212499	responders	0.546695	non-responders	0.331889	non-responders
chr11q22.3	1	13	8	8	11	3	0.0212499	responders	0.762554	non-responders	0.162278	non-responders
chr11q23.1	2	12	8	10	9	3	0.0156981	responders	0.546695	non-responders	0.162278	non-responders
chr11q23.2	2	12	8	10	9	3	0.0156981	responders	0.546695	non-responders	0.162278	non-responders
chr11q23.3	1	13	8	9	11	2	0.00934195	responders	0.762554	non-responders	0.0688818	non-responders
chr11q24.1	1	11	10	9	11	2	0.00934195	responders	1	equal	0.0156981	non-responders
chr11q24.2	1	11	10	8	12	2	0.0212499	responders	1	responders	0.0156981	non-responders
chr11q24.3	1	11	10	8	11	3	0.0212499	responders	1	equal	0.0452086	non-responders
chr11q25	1	11	10	8	11	3	0.0212499	responders	1	equal	0.0452086	non-responders
chr12p11.21	2	15	5	3	14	5	1	responders	1	non-responders	1	equal
chr12p11.22	2	15	5	3	14	5	1	responders	1	non-responders	1	equal
chr12p11.23	2	14	6	4	13	5	0.664034	responders	1	non-responders	1	non-responders
chr12p12.1	2	14	6	4	13	5	0.664034	responders	1	non-responders	1	non-responders
chr12p12.2	2	14	6	6	11	5	0.240445	responders	0.543374	non-responders	1	non-responders
chr12p12.3	2	17	3	6	10	6	0.240445	responders	0.0617784	non-responders	0.456553	responders
chr12p13.1	4	15	3	8	9	5	0.310155	responders	0.129208	non-responders	0.698085	responders
chr12p13.2	3	14	5	6	11	5	0.456553	responders	0.543374	non-responders	1	equal
chr12p13.31	2	14	6	4	12	6	0.664034	responders	0.75967	non-responders	1	equal
chr12p13.32	2	13	7	4	13	5	0.664034	responders	1	equal	0.73604	non-responders
chr12p13.33	2	13	7	4	13	5	0.664034	responders	1	equal	0.73604	non-responders
chr12q12	2	16	4	2	17	3	1	equal	1	responders	1	non-responders
chr12q13.11	3	15	4	3	15	4	1	equal	1	equal	1	equal
chr12q13.12	3	15	4	3	15	4	1	equal	1	equal	1	equal
chr12q13.13	3	14	5	3	15	4	1	equal	1	responders	1	non-responders
chr12q13.2	2	15	5	3	15	4	1	responders	1	equal	1	non-responders
chr12q13.3	2	14	6	3	15	4	1	responders	1	responders	0.720513	non-responders
chr12q14.1	2	14	6	3	15	4	1	responders	1	responders	0.720513	non-responders
chr12q14.2	3	12	7	3	15	4	1	equal	0.536507	responders	0.487607	non-responders
chr12q14.3	3	12	7	3	15	4	1	equal	0.536507	responders	0.487607	non-responders
chr12q15	3	12	7	3	15	4	1	equal	0.536507	responders	0.487607	non-responders
chr12q21.1	3	12	7	3	15	4	1	equal	0.536507	responders	0.487607	non-responders
chr12q21.2	3	12	7	3	15	4	1	equal	0.536507	responders	0.487607	non-responders
chr12q21.31	1	13	8	3	15	4	0.60692	responders	0.754622	responders	0.310155	non-responders
chr12q21.32	2	12	8	3	15	4	1	responders	0.536507	responders	0.310155	non-responders
chr12q21.33	2	12	8	3	15	4	1	responders	0.536507	responders	0.310155	non-responders
chr12q22	1	13	8	3	15	4	0.60692	responders	0.754622	responders	0.310155	non-responders
chr12q23.1	1	12	9	3	15	4	0.60692	responders	0.536507	responders	0.185383	non-responders
chr12q23.2	1	10	11	3	15	4	0.60692	responders	0.223143	responders	0.0546139	non-responders
chr12q23.3	1	10	11	3	16	3	0.60692	responders	0.124264	responders	0.0216954	non-responders
chr12q24.11	1	11	10	3	16	3	0.60692	responders	0.215152	responders	0.0452086	non-responders
chr12q24.12	1	11	10	3	16	3	0.60692	responders	0.215152	responders	0.0452086	non-responders
chr12q24.13	1	11	10	3	16	3	0.60692	responders	0.215152	responders	0.0452086	non-responders
chr12q24.21	1	11	10	3	14	5	0.60692	responders	0.543374	responders	0.202747	non-responders
chr12q24.22	1	11	10	3	13	6	0.60692	responders	0.762554	responders	0.347475	non-responders
chr12q24.23	1	13	8	3	13	6	0.60692	responders	1	equal	0.746988	non-responders
chr12q24.31	2	12	8	3	12	7	1	responders	1	equal	1	non-responders
chr12q24.32	3	11	8	5	11	6	0.698085	responders	1	equal	0.746988	non-responders
chr12q24.33	3	11	8	5	11	6	0.698085	responders	1	equal	0.746988	non-responders
chr13q12.11	13	7	2	8	9	5	0.227056	non-responders	0.754622	responders	0.41206	responders
chr13q12.12	13	7	2	8	9	5	0.227056	non-responders	0.754622	responders	0.41206	responders
chr13q12.13	12	8	2	8	9	5	0.364044	non-responders	1	responders	0.41206	responders
chr13q12.2	13	7	2	7	10	5	0.129208	non-responders	0.536507	responders	0.41206	responders
chr13q12.3	13	7	2	7	11	4	0.129208	non-responders	0.357977	responders	0.664034	responders
chr13q13.1	14	7	1	10	9	3	0.364044	non-responders	0.754622	responders	0.60692	responders
chr13q13.2	18	3	1	14	5	3	0.310155	non-responders	0.698085	responders	0.60692	responders
chr13q13.3	17	3	2	14	5	3	0.509788	non-responders	0.698085	responders	1	responders
chr13q14.11	18	2	2	16	4	2	0.720513	non-responders	0.664034	responders	1	equal
chr13q14.12	19	2	1	17	2	3	0.698085	non-responders	1	equal	0.60692	responders
chr13q14.13	20	1	1	17	2	3	0.41206	non-responders	1	responders	0.60692	responders
chr13q14.2	20	1	1	17	2	3	0.41206	non-responders	1	responders	0.60692	responders
chr13q14.3	19	2	1	17	2	3	0.698085	non-responders	1	equal	0.60692	responders
chr13q21.1	18	3	1	15	4	3	0.487607	non-responders	1	responders	0.60692	responders
chr13q21.2	17	4	1	16	4	2	1	non-responders	1	equal	1	responders
chr13q21.31	16	4	2	16	4	2	1	equal	1	equal	1	equal
chr13q21.32	16	4	2	16	4	2	1	equal	1	equal	1	equal
chr13q21.33	17	4	1	15	5	2	0.73604	non-responders	1	responders	1	responders
chr13q22.1	17	4	1	15	5	2	0.73604	non-responders	1	responders	1	responders
chr13q22.2	16	4	2	15	5	2	1	non-responders	1	responders	1	equal
chr13q22.3	15	5	2	15	5	2	1	equal	1	equal	1	equal
chr13q31.1	13	7	2	13	7	2	1	equal	1	equal	1	equal
chr13q31.2	13	6	3	13	6	3	1	equal	1	equal	1	equal
chr13q31.3	13	6	3	12	7	3	1	non-responders	1	responders	1	equal
chr13q32.1	13	6	3	12	8	2	1	non-responders	0.746988	responders	1	non-responders
chr13q32.2	13	6	3	12	8	2	1	non-responders	0.746988	responders	1	non-responders
chr13q32.3	13	6	3	12	9	1	1	non-responders	0.525602	responders	0.60692	non-responders
chr13q33.1	13	6	3	12	9	1	1	non-responders	0.525602	responders	0.60692	non-responders
chr13q33.2	13	6	3	12	9	1	1	non-responders	0.525602	responders	0.60692	non-responders
chr13q33.3	13	6	3	12	9	1	1	non-responders	0.525602	responders	0.60692	non-responders
chr13q34	13	6	3	12	9	1	1	non-responders	0.525602	responders	0.60692	non-responders
chr14q11.2	3	16	3	4	12	6	1	responders	0.347475	non-responders	0.456553	responders
chr14q12	2	17	3	3	13	6	1	responders	0.331889	non-responders	0.456553	responders
chr14q13.1	2	18	2	3	12	7	1	responders	0.103992	non-responders	0.132391	responders
chr14q13.2	2	18	2	3	14	5	1	responders	0.310155	non-responders	0.41206	responders
chr14q13.3	2	17	3	3	14	5	1	responders	0.509788	non-responders	0.698085	responders
chr14q21.1	2	18	2	2	15	5	1	equal	0.487607	non-responders	0.41206	responders
chr14q21.2	3	17	2	2	15	5	1	non-responders	0.73604	non-responders	0.41206	responders
chr14q21.3	3	17	2	2	15	5	1	non-responders	0.73604	non-responders	0.41206	responders
chr14q22.1	3	17	2	2	15	5	1	non-responders	0.73604	non-responders	0.41206	responders
chr14q22.2	3	17	2	2	15	5	1	non-responders	0.73604	non-responders	0.41206	responders
chr14q22.3	4	16	2	4	14	4	1	equal	0.746988	non-responders	0.664034	responders
chr14q23.1	4	17	1	4	14	4	1	equal	0.509788	non-responders	0.344867	responders
chr14q23.2	4	17	1	4	14	4	1	equal	0.509788	non-responders	0.344867	responders
chr14q23.3	4	17	1	4	14	4	1	equal	0.509788	non-responders	0.344867	responders
chr14q24.1	4	17	1	3	15	4	1	non-responders	0.73604	non-responders	0.344867	responders
chr14q24.2	4	17	1	3	14	5	1	non-responders	0.509788	non-responders	0.185283	responders
chr14q24.3	2	19	1	3	14	5	1	responders	0.162278	non-responders	0.185283	responders
chr14q31.1	1	19	2	3	14	5	0.60692	responders	0.162278	non-responders	0.41206	responders
chr14q31.2	1	19	2	3	13	6	0.60692	responders	0.0883393	non-responders	0.240445	responders
chr14q31.3	1	19	2	3	13	6	0.60692	responders	0.0883393	non-responders	0.240445	responders
chr14q32.11	1	18	3	3	11	8	0.60692	responders	0.0546139	non-responders	0.162278	responders
chr14q32.12	1	16	5	3	11	8	0.60692	responders	0.215152	non-responders	0.509788	responders
chr14q32.13	1	16	5	3	10	9	0.60692	responders	0.124264	non-responders	0.331889	responders
chr14q32.2	0	17	5	3	10	9	0.232558	responders	0.0617784	non-responders	0.331889	responders
chr14q32.31	0	17	5	3	10	9	0.232558	responders	0.0617784	non-responders	0.331889	responders
chr14q32.32	0	18	4	3	10	9	0.232558	responders	0.0267518	non-responders	0.185383	responders
chr14q32.33	1	17	4	3	10	9	0.60692	responders	0.0617784	non-responders	0.185383	responders
chr15q11.2	6	14	2	11	9	2	0.215152	responders	0.227056	non-responders	1	equal
chr15q12	6	14	2	11	9	2	0.215152	responders	0.227056	non-responders	1	equal
chr15q13.1	6	14	2	11	9	2	0.215152	responders	0.227056	non-responders	1	equal
chr15q13.3	6	14	2	11	10	1	0.215152	responders	0.364044	non-responders	1	non-responders
chr15q14	7	13	2	11	10	1	0.357977	responders	0.546695	non-responders	1	non-responders
chr15q15.1	7	13	2	11	10	1	0.357977	responders	0.546695	non-responders	1	non-responders
chr15q15.2	7	13	2	11	10	1	0.357977	responders	0.546695	non-responders	1	non-responders
chr15q15.3	7	12	3	11	10	1	0.357977	responders	0.763493	non-responders	0.60692	non-responders
chr15q21.1	7	13	2	12	9	1	0.223143	responders	0.36603	non-responders	1	non-responders
chr15q21.2	8	12	2	12	9	1	0.364044	responders	0.546695	non-responders	1	non-responders
chr15q21.3	7	13	2	12	9	1	0.223143	responders	0.36603	non-responders	1	non-responders
chr15q22.1	7	13	2	12	9	1	0.223143	responders	0.36603	non-responders	1	non-responders
chr15q22.2	7	13	2	12	9	1	0.223143	responders	0.36603	non-responders	1	non-responders
chr15q22.31	7	13	2	12	9	1	0.223143	responders	0.36603	non-responders	1	non-responders
chr15q22.32	7	13	2	12	9	1	0.223143	responders	0.36603	non-responders	1	non-responders
chr15q22.33	7	13	2	12	9	1	0.223143	responders	0.36603	non-responders	1	non-responders
chr15q23	7	13	2	11	10	1	0.357977	responders	0.546695	non-responders	1	non-responders
chr15q24.1	7	12	3	11	10	1	0.357977	responders	0.763493	non-responders	0.60692	non-responders
chr15q24.2	7	12	3	11	10	1	0.357977	responders	0.763493	non-responders	0.60692	non-responders
chr15q24.3	8	11	3	11	10	1	0.543374	responders	1	non-responders	0.60692	non-responders
chr15q25.1	8	11	3	11	10	1	0.543374	responders	1	non-responders	0.60692	non-responders
chr15q25.2	8	11	3	11	10	1	0.543374	responders	1	non-responders	0.60692	non-responders
chr15q25.3	8	11	3	11	10	1	0.543374	responders	1	non-responders	0.60692	non-responders
chr15q26.1	8	11	3	11	10	1	0.543374	responders	1	non-responders	0.60692	non-responders
chr15q26.2	8	11	3	12	9	1	0.364044	responders	0.762554	non-responders	0.60692	non-responders
chr15q26.3	8	11	3	12	9	1	0.364044	responders	0.762554	non-responders	0.60692	non-responders
chr16p11.2	2	10	10	2	16	4	1	equal	0.124264	responders	0.103992	non-responders
chr16p12.1	2	10	10	2	15	5	1	equal	0.223143	responders	0.202747	non-responders
chr16p12.2	2	10	10	2	15	5	1	equal	0.223143	responders	0.202747	non-responders
chr16p12.3	2	10	10	1	14	7	1	non-responders	0.364044	responders	0.536507	non-responders
chr16p13.11	1	10	11	1	13	8	1	equal	0.546695	responders	0.543374	non-responders
chr16p13.12	1	10	11	1	13	8	1	equal	0.546695	responders	0.543374	non-responders
chr16p13.13	1	10	11	1	13	8	1	equal	0.546695	responders	0.543374	non-responders
chr16p13.2	0	11	11	1	13	8	1	responders	0.762554	responders	0.543374	non-responders
chr16p13.3	0	11	11	1	13	8	1	responders	0.762554	responders	0.543374	non-responders
chr16q12.1	5	12	5	7	14	1	0.73604	responders	0.75967	responders	0.185283	non-responders
chr16q12.2	7	10	5	10	11	1	0.536507	responders	1	responders	0.185283	non-responders
chr16q13	5	10	7	11	10	1	0.11591	responders	1	equal	0.045948	non-responders
chr16q21	4	12	6	10	11	1	0.103992	responders	1	non-responders	0.0945722	non-responders
chr16q22.1	6	12	4	10	11	1	0.347475	responders	1	non-responders	0.344867	non-responders
chr16q22.2	10	9	3	10	11	1	1	equal	0.762554	responders	0.60692	non-responders
chr16q22.3	12	8	2	11	10	1	1	non-responders	0.75967	responders	1	non-responders
chr16q23.1	12	9	1	11	10	1	1	non-responders	1	responders	1	equal
chr16q23.2	15	6	1	13	8	1	0.754622	non-responders	0.746988	responders	1	equal
chr16q23.3	15	6	1	14	7	1	1	non-responders	1	responders	1	equal
chr16q24.1	15	6	1	14	7	1	1	non-responders	1	responders	1	equal
chr16q24.2	15	6	1	13	8	1	0.754622	non-responders	0.746988	responders	1	equal
chr16q24.3	15	6	1	13	8	1	0.754622	non-responders	0.746988	responders	1	equal
chr17p11.2	9	9	4	5	15	2	0.331889	non-responders	0.129208	responders	0.664034	non-responders
chr17p12	14	5	3	10	10	2	0.364044	non-responders	0.202747	responders	1	non-responders
chr17p13.1	15	4	3	10	10	2	0.223143	non-responders	0.103992	responders	1	non-responders
chr17p13.2	15	3	4	11	9	2	0.357977	non-responders	0.0883393	responders	0.664034	non-responders
chr17p13.3	15	3	4	11	9	2	0.357977	non-responders	0.0883393	responders	0.664034	non-responders
chr17q11.2	5	11	6	2	12	8	0.41206	non-responders	1	responders	0.746988	responders
chr17q12	4	12	6	2	11	9	0.664034	non-responders	1	non-responders	0.525602	responders
chr17q21.1	3	14	5	2	11	9	1	non-responders	0.543374	non-responders	0.331889	responders
chr17q21.2	4	13	5	2	12	8	0.664034	non-responders	1	non-responders	0.509788	responders
chr17q21.31	3	15	4	1	12	9	0.60692	non-responders	0.536507	non-responders	0.185383	responders
chr17q21.32	2	11	9	1	10	11	1	non-responders	1	non-responders	0.762554	responders
chr17q21.33	2	11	9	1	11	10	1	non-responders	1	equal	1	responders
chr17q22	2	12	8	1	11	10	1	non-responders	1	non-responders	0.75967	responders
chr17q23.1	3	11	8	1	10	11	0.60692	non-responders	1	non-responders	0.543374	responders
chr17q23.2	3	11	8	1	11	10	0.60692	non-responders	1	equal	0.75967	responders
chr17q23.3	3	9	10	2	10	10	1	non-responders	1	responders	1	equal
chr17q24.1	3	9	10	2	10	10	1	non-responders	1	responders	1	equal
chr17q24.2	4	8	10	2	10	10	0.664034	non-responders	0.75967	responders	1	equal
chr17q24.3	4	8	10	2	10	10	0.664034	non-responders	0.75967	responders	1	equal
chr17q25.1	4	7	11	1	11	10	0.344867	non-responders	0.357977	responders	1	non-responders
chr17q25.2	4	6	12	1	11	10	0.344867	non-responders	0.215152	responders	0.763493	non-responders
chr17q25.3	4	6	12	1	11	10	0.344867	non-responders	0.215152	responders	0.763493	non-responders
chr18p11.21	7	10	5	6	11	5	1	non-responders	1	responders	1	equal
chr18p11.22	7	9	6	6	11	5	1	non-responders	0.762554	responders	1	non-responders
chr18p11.23	7	9	6	5	12	5	0.73604	non-responders	0.546695	responders	1	non-responders
chr18p11.31	7	9	6	5	12	5	0.73604	non-responders	0.546695	responders	1	non-responders
chr18p11.32	7	9	6	5	12	5	0.73604	non-responders	0.546695	responders	1	non-responders
chr18q11.2	9	9	4	6	13	3	0.525602	non-responders	0.36603	responders	1	non-responders
chr18q12.1	9	10	3	8	11	3	1	non-responders	1	responders	1	equal
chr18q12.2	11	8	3	9	9	4	0.762554	non-responders	1	responders	1	responders
chr18q12.3	10	9	3	10	8	4	1	equal	1	non-responders	1	responders
chr18q21.1	10	9	3	10	8	4	1	equal	1	non-responders	1	responders
chr18q21.2	10	9	3	11	8	3	1	responders	1	non-responders	1	equal
chr18q21.31	11	8	3	11	8	3	1	equal	1	equal	1	equal
chr18q21.32	11	8	3	11	8	3	1	equal	1	equal	1	equal
chr18q21.33	12	8	2	11	8	3	1	non-responders	1	equal	1	responders
chr18q22.1	12	8	2	11	8	3	1	non-responders	1	equal	1	responders
chr18q22.2	12	8	2	11	8	3	1	non-responders	1	equal	1	responders
chr18q22.3	13	7	2	11	8	3	0.762554	non-responders	1	responders	1	responders
chr18q23	13	7	2	11	8	3	0.762554	non-responders	1	responders	1	responders
chr19p12	3	12	7	3	17	2	1	equal	0.202747	responders	0.132391	non-responders
chr19p13.11	4	12	6	3	15	4	1	non-responders	0.536507	responders	0.720513	non-responders
chr19p13.12	4	11	7	3	15	4	1	non-responders	0.357977	responders	0.487607	non-responders
chr19p13.13	4	12	6	3	15	4	1	non-responders	0.536507	responders	0.720513	non-responders
chr19p13.2	4	13	5	3	15	4	1	non-responders	0.754622	responders	1	non-responders
chr19p13.3	5	12	5	4	14	4	1	non-responders	0.75967	responders	1	non-responders
chr19q12	2	15	5	3	16	3	1	responders	1	responders	0.698085	non-responders
chr19q13.11	2	15	5	2	17	3	1	equal	0.73604	responders	0.698085	non-responders
chr19q13.12	2	15	5	2	17	3	1	equal	0.73604	responders	0.698085	non-responders
chr19q13.13	2	15	5	2	17	3	1	equal	0.73604	responders	0.698085	non-responders
chr19q13.2	2	15	5	2	17	3	1	equal	0.73604	responders	0.698085	non-responders
chr19q13.31	2	16	4	2	17	3	1	equal	1	responders	1	non-responders
chr19q13.32	2	16	4	2	16	4	1	equal	1	equal	1	equal
chr19q13.33	3	15	4	2	16	4	1	non-responders	1	responders	1	equal
chr19q13.41	4	14	4	2	15	5	0.664034	non-responders	1	responders	1	responders
chr19q13.42	4	14	4	3	13	6	1	non-responders	1	non-responders	0.720513	responders
chr19q13.43	4	14	4	3	13	6	1	non-responders	1	non-responders	0.720513	responders
chr1p12	1	14	7	4	14	4	0.344867	responders	1	equal	0.487607	non-responders
chr1p13.1	1	16	5	4	15	3	0.344867	responders	1	non-responders	0.698085	non-responders
chr1p13.2	2	16	4	5	14	3	0.41206	responders	0.746988	non-responders	1	non-responders
chr1p13.3	3	16	3	5	17	0	0.698085	responders	1	responders	0.232558	non-responders
chr1p21.1	3	17	2	7	14	1	0.280579	responders	0.509788	non-responders	1	non-responders
chr1p21.2	3	17	2	7	14	1	0.280579	responders	0.509788	non-responders	1	non-responders
chr1p21.3	2	18	2	7	14	1	0.132391	responders	0.310155	non-responders	1	non-responders
chr1p22.1	3	17	2	8	13	1	0.162278	responders	0.331889	non-responders	1	non-responders
chr1p22.2	4	16	2	8	13	1	0.310155	responders	0.525602	non-responders	1	non-responders
chr1p22.3	4	16	2	9	12	1	0.185383	responders	0.347475	non-responders	1	non-responders
chr1p31.1	2	19	1	6	15	1	0.240445	responders	0.280579	non-responders	1	equal
chr1p31.2	2	17	3	7	14	1	0.132391	responders	0.509788	non-responders	0.60692	non-responders
chr1p31.3	2	20	0	7	15	0	0.132391	responders	0.132391	non-responders	1	equal
chr1p32.1	7	15	0	9	13	0	0.754622	responders	0.754622	non-responders	1	equal
chr1p32.2	7	15	0	10	12	0	0.536507	responders	0.536507	non-responders	1	equal
chr1p32.3	4	18	0	10	12	0	0.103992	responders	0.103992	non-responders	1	equal
chr1p33	4	15	3	10	12	0	0.103992	responders	0.536507	non-responders	0.232558	non-responders
chr1p34.1	4	14	4	9	13	0	0.185383	responders	1	non-responders	0.107771	non-responders
chr1p34.2	4	14	4	8	14	0	0.310155	responders	1	equal	0.107771	non-responders
chr1p34.3	4	14	4	8	13	1	0.310155	responders	1	non-responders	0.344867	non-responders
chr1p35.1	4	14	4	8	13	1	0.310155	responders	1	non-responders	0.344867	non-responders
chr1p35.2	4	14	4	8	13	1	0.310155	responders	1	non-responders	0.344867	non-responders
chr1p35.3	4	15	3	8	13	1	0.310155	responders	0.754622	non-responders	0.60692	non-responders
chr1p36.11	3	16	3	7	14	1	0.280579	responders	0.746988	non-responders	0.60692	non-responders
chr1p36.12	3	15	4	8	13	1	0.162278	responders	0.754622	non-responders	0.344867	non-responders
chr1p36.13	3	14	5	7	15	0	0.280579	responders	1	responders	0.0484969	non-responders
chr1p36.21	3	15	4	8	14	0	0.162278	responders	1	non-responders	0.107771	non-responders
chr1p36.22	3	15	4	8	14	0	0.162278	responders	1	non-responders	0.107771	non-responders
chr1p36.23	3	14	5	8	14	0	0.162278	responders	1	equal	0.0484969	non-responders
chr1p36.31	3	14	5	9	12	1	0.0883393	responders	0.75967	non-responders	0.185283	non-responders
chr1p36.32	3	14	5	9	12	1	0.0883393	responders	0.75967	non-responders	0.185283	non-responders
chr1p36.33	3	14	5	9	12	1	0.0883393	responders	0.75967	non-responders	0.185283	non-responders
chr1q21.1	1	12	9	2	12	8	1	responders	1	equal	1	non-responders
chr1q21.2	0	13	9	2	12	8	0.488372	responders	1	non-responders	1	non-responders
chr1q21.3	0	11	11	2	12	8	0.488372	responders	1	responders	0.543374	non-responders
chr1q22	0	11	11	2	12	8	0.488372	responders	1	responders	0.543374	non-responders
chr1q23.1	0	13	9	2	12	8	0.488372	responders	1	non-responders	1	non-responders
chr1q23.2	1	12	9	2	12	8	1	responders	1	equal	1	non-responders
chr1q23.3	0	13	9	2	12	8	0.488372	responders	1	non-responders	1	non-responders
chr1q24.1	0	13	9	3	11	8	0.232558	responders	0.762554	non-responders	1	non-responders
chr1q24.2	0	13	9	3	11	8	0.232558	responders	0.762554	non-responders	1	non-responders
chr1q24.3	0	13	9	3	11	8	0.232558	responders	0.762554	non-responders	1	non-responders
chr1q25.1	1	12	9	2	11	9	1	responders	1	non-responders	1	equal
chr1q25.2	0	13	9	1	12	9	1	responders	1	non-responders	1	equal
chr1q25.3	0	12	10	1	11	10	1	responders	1	non-responders	1	equal
chr1q31.1	0	12	10	1	10	11	1	responders	0.763493	non-responders	1	responders
chr1q31.2	0	11	11	1	10	11	1	responders	1	non-responders	1	equal
chr1q31.3	0	11	11	1	10	11	1	responders	1	non-responders	1	equal
chr1q32.1	0	11	11	1	10	11	1	responders	1	non-responders	1	equal
chr1q32.2	0	11	11	1	11	10	1	responders	1	equal	1	non-responders
chr1q32.3	0	11	11	2	11	9	0.488372	responders	1	equal	0.762554	non-responders
chr1q41	0	11	11	2	12	8	0.488372	responders	1	responders	0.543374	non-responders
chr1q42.11	0	11	11	2	12	8	0.488372	responders	1	responders	0.543374	non-responders
chr1q42.12	0	13	9	2	12	8	0.488372	responders	1	non-responders	1	non-responders
chr1q42.13	1	12	9	2	12	8	1	responders	1	equal	1	non-responders
chr1q42.2	1	12	9	2	12	8	1	responders	1	equal	1	non-responders
chr1q42.3	1	12	9	2	12	8	1	responders	1	equal	1	non-responders
chr1q43	1	12	9	1	13	8	1	equal	1	responders	1	non-responders
chr1q44	2	11	9	1	11	10	1	non-responders	1	equal	1	responders
chr20p11.21	2	14	6	1	13	8	1	non-responders	1	non-responders	0.746988	responders
chr20p11.22	2	14	6	1	13	8	1	non-responders	1	non-responders	0.746988	responders
chr20p11.23	2	14	6	1	13	8	1	non-responders	1	non-responders	0.746988	responders
chr20p12.1	2	16	4	2	12	8	1	equal	0.347475	non-responders	0.310155	responders
chr20p12.2	2	16	4	2	12	8	1	equal	0.347475	non-responders	0.310155	responders
chr20p12.3	2	16	4	2	12	8	1	equal	0.347475	non-responders	0.310155	responders
chr20p13	2	16	4	2	13	7	1	equal	0.525602	non-responders	0.487607	responders
chr20q11.21	0	16	6	1	9	12	1	responders	0.066585	non-responders	0.124264	responders
chr20q11.22	1	14	7	2	8	12	1	responders	0.130844	non-responders	0.223143	responders
chr20q11.23	1	14	7	2	8	12	1	responders	0.130844	non-responders	0.223143	responders
chr20q12	1	13	8	4	6	12	0.344867	responders	0.066585	non-responders	0.364044	responders
chr20q13.11	1	13	8	4	6	12	0.344867	responders	0.066585	non-responders	0.364044	responders
chr20q13.12	1	13	8	3	7	12	0.60692	responders	0.129208	non-responders	0.364044	responders
chr20q13.13	0	14	8	2	7	13	0.488372	responders	0.0689935	non-responders	0.227056	responders
chr20q13.2	0	13	9	2	7	13	0.488372	responders	0.129208	non-responders	0.36603	responders
chr20q13.31	0	14	8	1	8	13	1	responders	0.130844	non-responders	0.227056	responders
chr20q13.32	0	14	8	1	8	13	1	responders	0.130844	non-responders	0.227056	responders
chr20q13.33	0	14	8	1	8	13	1	responders	0.130844	non-responders	0.227056	responders
chr21q11.2	5	10	7	3	10	9	0.698085	non-responders	1	equal	0.754622	responders
chr21q21.1	5	10	7	3	11	8	0.698085	non-responders	1	responders	1	responders
chr21q21.2	5	10	7	3	11	8	0.698085	non-responders	1	responders	1	responders
chr21q21.3	5	11	6	3	11	8	0.698085	non-responders	1	equal	0.746988	responders
chr21q22.11	4	11	7	3	11	8	1	non-responders	1	equal	1	responders
chr21q22.12	4	11	7	3	10	9	1	non-responders	1	non-responders	0.754622	responders
chr21q22.13	5	10	7	3	10	9	0.698085	non-responders	1	equal	0.754622	responders
chr21q22.2	5	11	6	3	10	9	0.698085	non-responders	1	non-responders	0.525602	responders
chr21q22.3	5	10	7	3	10	9	0.698085	non-responders	1	equal	0.754622	responders
chr22q11.21	7	12	3	11	9	2	0.357977	responders	0.546695	non-responders	1	non-responders
chr22q11.22	7	12	3	11	9	2	0.357977	responders	0.546695	non-responders	1	non-responders
chr22q11.23	7	12	3	11	9	2	0.357977	responders	0.546695	non-responders	1	non-responders
chr22q12.1	7	12	3	10	10	2	0.536507	responders	0.763493	non-responders	1	non-responders
chr22q12.2	7	12	3	10	10	2	0.536507	responders	0.763493	non-responders	1	non-responders
chr22q12.3	7	12	3	10	10	2	0.536507	responders	0.763493	non-responders	1	non-responders
chr22q13.1	7	12	3	10	10	2	0.536507	responders	0.763493	non-responders	1	non-responders
chr22q13.2	7	12	3	10	10	2	0.536507	responders	0.763493	non-responders	1	non-responders
chr22q13.31	7	11	4	10	10	2	0.536507	responders	1	non-responders	0.664034	non-responders
chr22q13.32	7	11	4	10	10	2	0.536507	responders	1	non-responders	0.664034	non-responders
chr22q13.33	7	11	4	10	10	2	0.536507	responders	1	non-responders	0.664034	non-responders
chr2p11.2	4	14	4	2	15	5	0.664034	non-responders	1	responders	1	responders
chr2p12	4	14	4	3	15	4	1	non-responders	1	responders	1	equal
chr2p13.1	4	14	4	4	14	4	1	equal	1	equal	1	equal
chr2p13.2	4	14	4	4	14	4	1	equal	1	equal	1	equal
chr2p13.3	3	15	4	4	14	4	1	responders	1	non-responders	1	equal
chr2p14	2	16	4	3	15	4	1	responders	1	non-responders	1	equal
chr2p15	2	15	5	3	14	5	1	responders	1	non-responders	1	equal
chr2p16.1	1	16	5	3	14	5	0.60692	responders	0.746988	non-responders	1	equal
chr2p16.2	2	13	7	3	13	6	1	responders	1	equal	1	non-responders
chr2p16.3	2	13	7	3	13	6	1	responders	1	equal	1	non-responders
chr2p21	2	13	7	3	13	6	1	responders	1	equal	1	non-responders
chr2p22.1	2	13	7	3	12	7	1	responders	1	non-responders	1	equal
chr2p22.2	2	13	7	3	12	7	1	responders	1	non-responders	1	equal
chr2p22.3	2	13	7	3	12	7	1	responders	1	non-responders	1	equal
chr2p23.1	2	13	7	3	12	7	1	responders	1	non-responders	1	equal
chr2p23.2	2	13	7	3	12	7	1	responders	1	non-responders	1	equal
chr2p23.3	2	12	8	3	11	8	1	responders	1	non-responders	1	equal
chr2p24.1	2	12	8	3	11	8	1	responders	1	non-responders	1	equal
chr2p24.2	2	12	8	3	11	8	1	responders	1	non-responders	1	equal
chr2p24.3	1	13	8	4	10	8	0.344867	responders	0.546695	non-responders	1	equal
chr2p25.1	1	13	8	4	11	7	0.344867	responders	0.762554	non-responders	1	non-responders
chr2p25.2	1	13	8	5	10	7	0.185283	responders	0.546695	non-responders	1	non-responders
chr2p25.3	1	13	8	5	10	7	0.185283	responders	0.546695	non-responders	1	non-responders
chr2q11.2	4	14	4	4	14	4	1	equal	1	equal	1	equal
chr2q12.1	4	14	4	6	13	3	0.720513	responders	1	non-responders	1	non-responders
chr2q12.2	4	14	4	6	13	3	0.720513	responders	1	non-responders	1	non-responders
chr2q12.3	4	14	4	6	13	3	0.720513	responders	1	non-responders	1	non-responders
chr2q13	5	13	4	6	14	2	1	responders	1	responders	0.664034	non-responders
chr2q14.1	6	12	4	7	13	2	1	responders	1	responders	0.664034	non-responders
chr2q14.2	6	12	4	8	12	2	0.746988	responders	1	equal	0.664034	non-responders
chr2q14.3	4	14	4	9	11	2	0.185383	responders	0.543374	non-responders	0.664034	non-responders
chr2q21.1	4	13	5	9	11	2	0.185383	responders	0.762554	non-responders	0.41206	non-responders
chr2q21.2	4	14	4	11	10	1	0.0546139	responders	0.364044	non-responders	0.344867	non-responders
chr2q21.3	4	14	4	11	10	1	0.0546139	responders	0.364044	non-responders	0.344867	non-responders
chr2q22.1	5	13	4	9	12	1	0.331889	responders	1	non-responders	0.344867	non-responders
chr2q22.2	6	12	4	8	12	2	0.746988	responders	1	equal	0.664034	non-responders
chr2q22.3	6	11	5	8	12	2	0.746988	responders	1	responders	0.41206	non-responders
chr2q23.1	5	12	5	8	12	2	0.509788	responders	1	equal	0.41206	non-responders
chr2q23.2	5	12	5	8	12	2	0.509788	responders	1	equal	0.41206	non-responders
chr2q23.3	4	13	5	8	12	2	0.310155	responders	1	non-responders	0.41206	non-responders
chr2q24.1	4	13	5	8	12	2	0.310155	responders	1	non-responders	0.41206	non-responders
chr2q24.2	4	13	5	8	12	2	0.310155	responders	1	non-responders	0.41206	non-responders
chr2q24.3	4	14	4	6	14	2	0.720513	responders	1	equal	0.664034	non-responders
chr2q31.1	4	14	4	7	13	2	0.487607	responders	1	non-responders	0.664034	non-responders
chr2q31.2	4	14	4	7	13	2	0.487607	responders	1	non-responders	0.664034	non-responders
chr2q31.3	4	14	4	7	13	2	0.487607	responders	1	non-responders	0.664034	non-responders
chr2q32.1	4	14	4	7	13	2	0.487607	responders	1	non-responders	0.664034	non-responders
chr2q32.2	3	15	4	6	14	2	0.456553	responders	1	non-responders	0.664034	non-responders
chr2q32.3	3	15	4	6	14	2	0.456553	responders	1	non-responders	0.664034	non-responders
chr2q33.1	3	15	4	4	16	2	1	responders	1	responders	0.664034	non-responders
chr2q33.2	3	15	4	4	14	4	1	responders	1	non-responders	1	equal
chr2q33.3	3	15	4	5	13	4	0.698085	responders	0.754622	non-responders	1	equal
chr2q34	3	16	3	4	13	5	1	responders	0.525602	non-responders	0.698085	responders
chr2q35	3	16	3	4	14	4	1	responders	0.746988	non-responders	1	responders
chr2q36.1	3	14	5	4	14	4	1	responders	1	equal	1	non-responders
chr2q36.2	4	13	5	4	14	4	1	equal	1	responders	1	non-responders
chr2q36.3	4	15	3	4	15	3	1	equal	1	equal	1	equal
chr2q37.1	5	14	3	5	15	2	1	equal	1	responders	1	non-responders
chr2q37.2	6	13	3	7	13	2	1	responders	1	equal	1	non-responders
chr2q37.3	6	13	3	7	13	2	1	responders	1	equal	1	non-responders
chr3p12.1	1	12	9	3	12	7	0.60692	responders	1	equal	0.754622	non-responders
chr3p12.2	1	13	8	3	13	6	0.60692	responders	1	equal	0.746988	non-responders
chr3p12.3	0	14	8	5	12	5	0.0484969	responders	0.75967	non-responders	0.509788	non-responders
chr3p13	0	13	9	6	13	3	0.0211397	responders	1	equal	0.0883393	non-responders
chr3p14.1	0	14	8	5	14	3	0.0484969	responders	1	equal	0.162278	non-responders
chr3p14.2	0	15	7	5	14	3	0.0484969	responders	1	non-responders	0.280579	non-responders
chr3p14.3	0	16	6	5	14	3	0.0484969	responders	0.746988	non-responders	0.456553	non-responders
chr3p21.1	0	15	7	5	14	3	0.0484969	responders	1	non-responders	0.280579	non-responders
chr3p21.2	0	14	8	5	14	3	0.0484969	responders	1	equal	0.162278	non-responders
chr3p21.31	0	14	8	4	15	3	0.107771	responders	1	responders	0.162278	non-responders
chr3p21.32	0	14	8	4	14	4	0.107771	responders	1	equal	0.310155	non-responders
chr3p21.33	0	14	8	3	15	4	0.232558	responders	1	responders	0.310155	non-responders
chr3p22.1	0	14	8	3	15	4	0.232558	responders	1	responders	0.310155	non-responders
chr3p22.2	0	14	8	3	14	5	0.232558	responders	1	equal	0.509788	non-responders
chr3p22.3	0	13	9	3	14	5	0.232558	responders	1	responders	0.331889	non-responders
chr3p23	0	13	9	3	14	5	0.232558	responders	1	responders	0.331889	non-responders
chr3p24.1	0	14	8	3	14	5	0.232558	responders	1	equal	0.509788	non-responders
chr3p24.2	1	13	8	4	13	5	0.344867	responders	1	equal	0.509788	non-responders
chr3p24.3	1	13	8	3	13	6	0.60692	responders	1	equal	0.746988	non-responders
chr3p25.1	1	13	8	3	13	6	0.60692	responders	1	equal	0.746988	non-responders
chr3p25.2	2	13	7	3	13	6	1	responders	1	equal	1	non-responders
chr3p25.3	3	12	7	3	13	6	1	equal	1	responders	1	non-responders
chr3p26.1	2	13	7	3	13	6	1	responders	1	equal	1	non-responders
chr3p26.2	3	10	9	4	12	6	1	responders	0.763493	responders	0.525602	non-responders
chr3p26.3	3	10	9	4	12	6	1	responders	0.763493	responders	0.525602	non-responders
chr3q11.2	1	11	10	2	13	7	1	responders	0.762554	responders	0.536507	non-responders
chr3q12.1	1	11	10	2	12	8	1	responders	1	responders	0.75967	non-responders
chr3q12.2	1	11	10	2	13	7	1	responders	0.762554	responders	0.536507	non-responders
chr3q12.3	1	11	10	2	13	7	1	responders	0.762554	responders	0.536507	non-responders
chr3q13.11	0	12	10	2	13	7	0.488372	responders	1	responders	0.536507	non-responders
chr3q13.12	1	10	11	2	13	7	1	responders	0.546695	responders	0.357977	non-responders
chr3q13.13	1	10	11	2	13	7	1	responders	0.546695	responders	0.357977	non-responders
chr3q13.2	1	10	11	2	13	7	1	responders	0.546695	responders	0.357977	non-responders
chr3q13.31	1	11	10	2	12	8	1	responders	1	responders	0.75967	non-responders
chr3q13.32	1	11	10	2	11	9	1	responders	1	equal	1	non-responders
chr3q13.33	0	10	12	2	11	9	0.488372	responders	1	responders	0.546695	non-responders
chr3q21.1	0	9	13	2	11	9	0.488372	responders	0.762554	responders	0.36603	non-responders
chr3q21.2	0	5	17	2	11	9	0.488372	responders	0.11591	responders	0.0305355	non-responders
chr3q21.3	0	6	16	1	12	9	1	responders	0.124264	responders	0.066585	non-responders
chr3q22.1	0	5	17	1	11	10	1	responders	0.11591	responders	0.0617784	non-responders
chr3q22.2	0	5	17	1	10	11	1	responders	0.202747	responders	0.11591	non-responders
chr3q22.3	0	5	17	1	10	11	1	responders	0.202747	responders	0.11591	non-responders
chr3q23	0	6	16	2	9	11	0.488372	responders	0.525602	responders	0.215152	non-responders
chr3q24	0	7	15	2	10	10	0.488372	responders	0.536507	responders	0.223143	non-responders
chr3q25.1	1	5	16	3	9	10	0.60692	responders	0.331889	responders	0.124264	non-responders
chr3q25.2	1	6	15	2	10	10	1	responders	0.347475	responders	0.223143	non-responders
chr3q25.31	2	5	15	2	10	10	1	equal	0.202747	responders	0.223143	non-responders
chr3q25.32	2	5	15	2	11	9	1	equal	0.11591	responders	0.129208	non-responders
chr3q25.33	1	6	15	1	11	10	1	equal	0.215152	responders	0.223143	non-responders
chr3q26.1	0	7	15	1	11	10	1	responders	0.357977	responders	0.223143	non-responders
chr3q26.2	0	6	16	1	11	10	1	responders	0.215152	responders	0.124264	non-responders
chr3q26.31	0	6	16	1	12	9	1	responders	0.124264	responders	0.066585	non-responders
chr3q26.32	0	6	16	3	10	9	0.232558	responders	0.347475	responders	0.066585	non-responders
chr3q26.33	0	7	15	3	10	9	0.232558	responders	0.536507	responders	0.129208	non-responders
chr3q27.1	1	6	15	3	10	9	0.60692	responders	0.347475	responders	0.129208	non-responders
chr3q27.2	1	6	15	3	10	9	0.60692	responders	0.347475	responders	0.129208	non-responders
chr3q27.3	1	6	15	3	10	9	0.60692	responders	0.347475	responders	0.129208	non-responders
chr3q28	0	7	15	3	11	8	0.232558	responders	0.357977	responders	0.0689935	non-responders
chr3q29	1	7	14	4	10	8	0.344867	responders	0.536507	responders	0.130844	non-responders
chr4p12	8	12	2	9	12	1	1	responders	1	equal	1	non-responders
chr4p13	8	12	2	9	12	1	1	responders	1	equal	1	non-responders
chr4p14	7	13	2	8	13	1	1	responders	1	equal	1	non-responders
chr4p15.1	7	12	3	9	11	2	0.754622	responders	1	non-responders	1	non-responders
chr4p15.2	7	12	3	8	12	2	1	responders	1	equal	1	non-responders
chr4p15.31	8	11	3	8	12	2	1	equal	1	responders	1	non-responders
chr4p15.32	8	11	3	7	13	2	1	non-responders	0.762554	responders	1	non-responders
chr4p15.33	8	11	3	7	12	3	1	non-responders	1	responders	1	equal
chr4p16.1	8	11	3	7	12	3	1	non-responders	1	responders	1	equal
chr4p16.2	8	11	3	7	13	2	1	non-responders	0.762554	responders	1	non-responders
chr4p16.3	8	11	3	8	12	2	1	equal	1	responders	1	non-responders
chr4q12	8	12	2	8	13	1	1	equal	1	responders	1	non-responders
chr4q13.1	8	12	2	8	13	1	1	equal	1	responders	1	non-responders
chr4q13.2	9	11	2	7	14	1	0.754622	non-responders	0.543374	responders	1	non-responders
chr4q13.3	9	11	2	7	14	1	0.754622	non-responders	0.543374	responders	1	non-responders
chr4q21.1	9	11	2	7	13	2	0.754622	non-responders	0.762554	responders	1	equal
chr4q21.21	9	11	2	7	13	2	0.754622	non-responders	0.762554	responders	1	equal
chr4q21.22	9	11	2	7	13	2	0.754622	non-responders	0.762554	responders	1	equal
chr4q21.23	9	11	2	7	13	2	0.754622	non-responders	0.762554	responders	1	equal
chr4q21.3	9	11	2	7	13	2	0.754622	non-responders	0.762554	responders	1	equal
chr4q22.1	9	11	2	7	13	2	0.754622	non-responders	0.762554	responders	1	equal
chr4q22.2	9	11	2	7	13	2	0.754622	non-responders	0.762554	responders	1	equal
chr4q22.3	9	11	2	7	13	2	0.754622	non-responders	0.762554	responders	1	equal
chr4q23	9	11	2	7	13	2	0.754622	non-responders	0.762554	responders	1	equal
chr4q24	9	12	1	7	14	1	0.754622	non-responders	0.75967	responders	1	equal
chr4q25	9	12	1	8	13	1	1	non-responders	1	responders	1	equal
chr4q26	9	12	1	7	14	1	0.754622	non-responders	0.75967	responders	1	equal
chr4q27	9	12	1	6	13	3	0.525602	non-responders	1	responders	0.60692	responders
chr4q28.1	9	12	1	6	12	4	0.525602	non-responders	1	equal	0.344867	responders
chr4q28.2	8	12	2	7	11	4	1	non-responders	1	non-responders	0.664034	responders
chr4q28.3	7	12	3	7	9	6	1	equal	0.546695	non-responders	0.456553	responders
chr4q31.1	7	10	5	5	10	7	0.73604	non-responders	1	equal	0.73604	responders
chr4q31.21	6	11	5	5	10	7	1	non-responders	1	non-responders	0.73604	responders
chr4q31.22	6	10	6	5	10	7	1	non-responders	1	equal	1	responders
chr4q31.23	6	11	5	5	10	7	1	non-responders	1	non-responders	0.73604	responders
chr4q31.3	7	10	5	5	10	7	0.73604	non-responders	1	equal	0.73604	responders
chr4q32.1	7	10	5	5	10	7	0.73604	non-responders	1	equal	0.73604	responders
chr4q32.2	7	10	5	5	10	7	0.73604	non-responders	1	equal	0.73604	responders
chr4q32.3	6	11	5	5	11	6	1	non-responders	1	equal	1	responders
chr4q33	6	11	5	5	11	6	1	non-responders	1	equal	1	responders
chr4q34.1	5	12	5	5	12	5	1	equal	1	equal	1	equal
chr4q34.2	5	11	6	6	11	5	1	responders	1	equal	1	non-responders
chr4q34.3	5	12	5	5	13	4	1	equal	1	responders	1	non-responders
chr4q35.1	6	11	5	6	12	4	1	equal	1	responders	1	non-responders
chr4q35.2	6	11	5	6	12	4	1	equal	1	responders	1	non-responders
chr5p12	2	10	10	1	9	12	1	non-responders	1	non-responders	0.763493	responders
chr5p13.1	2	10	10	1	9	12	1	non-responders	1	non-responders	0.763493	responders
chr5p13.2	2	10	10	1	10	11	1	non-responders	1	equal	1	responders
chr5p13.3	2	10	10	1	9	12	1	non-responders	1	non-responders	0.763493	responders
chr5p14.1	2	8	12	1	9	12	1	non-responders	1	responders	1	equal
chr5p14.2	2	8	12	1	9	12	1	non-responders	1	responders	1	equal
chr5p14.3	2	8	12	1	9	12	1	non-responders	1	responders	1	equal
chr5p15.1	2	9	11	1	9	12	1	non-responders	1	equal	1	responders
chr5p15.2	3	8	11	1	9	12	0.60692	non-responders	1	responders	1	responders
chr5p15.31	3	8	11	1	8	13	0.60692	non-responders	1	equal	0.762554	responders
chr5p15.32	3	8	11	1	8	13	0.60692	non-responders	1	equal	0.762554	responders
chr5p15.33	3	8	11	2	7	13	1	non-responders	1	non-responders	0.762554	responders
chr5q11.2	8	11	3	4	12	6	0.310155	non-responders	1	responders	0.456553	responders
chr5q12.1	8	11	3	5	11	6	0.509788	non-responders	1	equal	0.456553	responders
chr5q12.2	8	11	3	5	11	6	0.509788	non-responders	1	equal	0.456553	responders
chr5q12.3	8	11	3	5	12	5	0.509788	non-responders	1	responders	0.698085	responders
chr5q13.1	8	11	3	5	12	5	0.509788	non-responders	1	responders	0.698085	responders
chr5q13.2	8	12	2	5	12	5	0.509788	non-responders	1	equal	0.41206	responders
chr5q13.3	8	12	2	5	12	5	0.509788	non-responders	1	equal	0.41206	responders
chr5q14.1	9	11	2	5	12	5	0.331889	non-responders	1	responders	0.41206	responders
chr5q14.2	9	10	3	5	12	5	0.331889	non-responders	0.763493	responders	0.698085	responders
chr5q14.3	8	12	2	5	13	4	0.509788	non-responders	1	responders	0.664034	responders
chr5q15	10	10	2	8	10	4	0.75967	non-responders	1	equal	0.664034	responders
chr5q21.1	10	10	2	8	10	4	0.75967	non-responders	1	equal	0.664034	responders
chr5q21.2	10	10	2	9	8	5	1	non-responders	0.75967	non-responders	0.41206	responders
chr5q21.3	10	10	2	7	10	5	0.536507	non-responders	1	equal	0.41206	responders
chr5q22.1	10	10	2	7	10	5	0.536507	non-responders	1	equal	0.41206	responders
chr5q22.2	10	10	2	7	10	5	0.536507	non-responders	1	equal	0.41206	responders
chr5q22.3	10	10	2	7	10	5	0.536507	non-responders	1	equal	0.41206	responders
chr5q23.1	10	11	1	5	12	5	0.202747	non-responders	1	responders	0.185283	responders
chr5q23.2	9	12	1	5	13	4	0.331889	non-responders	1	responders	0.344867	responders
chr5q23.3	8	12	2	4	14	4	0.310155	non-responders	0.75967	responders	0.664034	responders
chr5q31.1	7	11	4	4	13	5	0.487607	non-responders	0.762554	responders	1	responders
chr5q31.2	4	14	4	4	13	5	1	equal	1	non-responders	1	responders
chr5q31.3	2	13	7	4	13	5	0.664034	responders	1	equal	0.73604	non-responders
chr5q32	1	14	7	4	13	5	0.344867	responders	1	non-responders	0.73604	non-responders
chr5q33.1	1	13	8	4	13	5	0.344867	responders	1	equal	0.509788	non-responders
chr5q33.2	1	13	8	4	13	5	0.344867	responders	1	equal	0.509788	non-responders
chr5q33.3	1	13	8	4	13	5	0.344867	responders	1	equal	0.509788	non-responders
chr5q34	1	13	8	4	13	5	0.344867	responders	1	equal	0.509788	non-responders
chr5q35.1	1	13	8	4	13	5	0.344867	responders	1	equal	0.509788	non-responders
chr5q35.2	2	13	7	4	13	5	0.664034	responders	1	equal	0.73604	non-responders
chr5q35.3	2	14	6	4	12	6	0.664034	responders	0.75967	non-responders	1	equal
chr6p12.1	3	15	4	2	16	4	1	non-responders	1	responders	1	equal
chr6p12.2	4	13	5	2	15	5	0.664034	non-responders	0.754622	responders	1	equal
chr6p12.3	4	13	5	2	15	5	0.664034	non-responders	0.754622	responders	1	equal
chr6p21.1	2	15	5	1	16	5	1	non-responders	1	responders	1	equal
chr6p21.2	2	13	7	1	16	5	1	non-responders	0.525602	responders	0.73604	non-responders
chr6p21.31	2	13	7	1	15	6	1	non-responders	0.754622	responders	1	non-responders
chr6p21.32	2	12	8	1	15	6	1	non-responders	0.536507	responders	0.746988	non-responders
chr6p21.33	2	13	7	1	15	6	1	non-responders	0.754622	responders	1	non-responders
chr6p22.1	3	15	4	1	16	5	0.60692	non-responders	1	responders	1	responders
chr6p22.2	3	16	3	2	15	5	1	non-responders	1	non-responders	0.698085	responders
chr6p22.3	4	15	3	3	15	4	1	non-responders	1	equal	1	responders
chr6p23	5	14	3	4	14	4	1	non-responders	1	equal	1	responders
chr6p24.1	6	14	2	5	13	4	1	non-responders	1	non-responders	0.664034	responders
chr6p24.2	7	13	2	6	13	3	1	non-responders	1	equal	1	responders
chr6p24.3	7	14	1	7	12	3	1	equal	0.75967	non-responders	0.60692	responders
chr6p25.1	8	13	1	7	12	3	1	non-responders	1	non-responders	0.60692	responders
chr6p25.2	8	13	1	6	13	3	0.746988	non-responders	1	equal	0.60692	responders
chr6p25.3	8	13	1	6	12	4	0.746988	non-responders	1	non-responders	0.344867	responders
chr6q12	5	13	4	6	14	2	1	responders	1	responders	0.664034	non-responders
chr6q13	6	12	4	9	11	2	0.525602	responders	1	non-responders	0.664034	non-responders
chr6q14.1	6	13	3	10	11	1	0.347475	responders	0.762554	non-responders	0.60692	non-responders
chr6q14.2	7	12	3	12	7	3	0.223143	responders	0.223143	non-responders	1	equal
chr6q14.3	7	12	3	12	9	1	0.223143	responders	0.546695	non-responders	0.60692	non-responders
chr6q15	7	13	2	11	10	1	0.357977	responders	0.546695	non-responders	1	non-responders
chr6q16.1	7	13	2	11	9	2	0.357977	responders	0.36603	non-responders	1	equal
chr6q16.2	7	13	2	11	9	2	0.357977	responders	0.36603	non-responders	1	equal
chr6q16.3	7	13	2	12	8	2	0.223143	responders	0.227056	non-responders	1	equal
chr6q21	7	13	2	13	8	1	0.129208	responders	0.227056	non-responders	1	non-responders
chr6q22.1	7	12	3	11	10	1	0.357977	responders	0.763493	non-responders	0.60692	non-responders
chr6q22.2	6	13	3	10	11	1	0.347475	responders	0.762554	non-responders	0.60692	non-responders
chr6q22.31	4	16	2	10	11	1	0.103992	responders	0.215152	non-responders	1	non-responders
chr6q22.32	4	14	4	9	12	1	0.185383	responders	0.75967	non-responders	0.344867	non-responders
chr6q22.33	4	15	3	8	13	1	0.310155	responders	0.754622	non-responders	0.60692	non-responders
chr6q23.1	5	14	3	8	12	2	0.509788	responders	0.75967	non-responders	1	non-responders
chr6q23.2	4	15	3	8	13	1	0.310155	responders	0.754622	non-responders	0.60692	non-responders
chr6q23.3	3	14	5	9	12	1	0.0883393	responders	0.75967	non-responders	0.185283	non-responders
chr6q24.1	3	14	5	9	12	1	0.0883393	responders	0.75967	non-responders	0.185283	non-responders
chr6q24.2	3	14	5	9	12	1	0.0883393	responders	0.75967	non-responders	0.185283	non-responders
chr6q24.3	3	15	4	9	12	1	0.0883393	responders	0.536507	non-responders	0.344867	non-responders
chr6q25.1	4	15	3	9	12	1	0.185383	responders	0.536507	non-responders	0.60692	non-responders
chr6q25.2	4	15	3	9	12	1	0.185383	responders	0.536507	non-responders	0.60692	non-responders
chr6q25.3	4	16	2	9	12	1	0.185383	responders	0.347475	non-responders	1	non-responders
chr6q26	7	12	3	9	12	1	0.754622	responders	1	equal	0.60692	non-responders
chr6q27	8	12	2	9	12	1	1	responders	1	equal	1	non-responders
chr7p11.2	1	9	12	1	8	13	1	equal	1	non-responders	1	responders
chr7p12.1	1	9	12	1	8	13	1	equal	1	non-responders	1	responders
chr7p12.2	1	9	12	1	8	13	1	equal	1	non-responders	1	responders
chr7p12.3	0	11	11	1	8	13	1	responders	0.543374	non-responders	0.762554	responders
chr7p13	0	9	13	1	8	13	1	responders	1	non-responders	1	equal
chr7p14.1	0	9	13	1	8	13	1	responders	1	non-responders	1	equal
chr7p14.2	0	9	13	1	8	13	1	responders	1	non-responders	1	equal
chr7p14.3	0	9	13	0	9	13	1	equal	1	equal	1	equal
chr7p15.1	0	9	13	0	9	13	1	equal	1	equal	1	equal
chr7p15.2	0	9	13	0	9	13	1	equal	1	equal	1	equal
chr7p15.3	0	9	13	0	9	13	1	equal	1	equal	1	equal
chr7p21.1	0	9	13	0	9	13	1	equal	1	equal	1	equal
chr7p21.2	0	9	13	0	10	12	1	equal	1	responders	1	non-responders
chr7p21.3	0	9	13	0	9	13	1	equal	1	equal	1	equal
chr7p22.1	0	9	13	0	9	13	1	equal	1	equal	1	equal
chr7p22.2	0	9	13	1	8	13	1	responders	1	non-responders	1	equal
chr7p22.3	0	9	13	1	8	13	1	responders	1	non-responders	1	equal
chr7q11.21	1	8	13	3	8	11	0.60692	responders	1	equal	0.762554	non-responders
chr7q11.22	0	9	13	3	9	10	0.232558	responders	1	equal	0.546695	non-responders
chr7q11.23	0	9	13	3	9	10	0.232558	responders	1	equal	0.546695	non-responders
chr7q21.11	0	10	12	3	9	10	0.232558	responders	1	non-responders	0.763493	non-responders
chr7q21.12	0	11	11	4	8	10	0.107771	responders	0.543374	non-responders	1	non-responders
chr7q21.13	0	11	11	4	8	10	0.107771	responders	0.543374	non-responders	1	non-responders
chr7q21.2	0	11	11	4	8	10	0.107771	responders	0.543374	non-responders	1	non-responders
chr7q21.3	0	11	11	2	10	10	0.488372	responders	1	non-responders	1	non-responders
chr7q22.1	0	11	11	2	10	10	0.488372	responders	1	non-responders	1	non-responders
chr7q22.2	0	11	11	2	10	10	0.488372	responders	1	non-responders	1	non-responders
chr7q22.3	0	11	11	2	11	9	0.488372	responders	1	equal	0.762554	non-responders
chr7q31.1	0	12	10	2	10	10	0.488372	responders	0.763493	non-responders	1	equal
chr7q31.2	0	11	11	2	9	11	0.488372	responders	0.762554	non-responders	1	equal
chr7q31.31	0	11	11	2	8	12	0.488372	responders	0.543374	non-responders	1	responders
chr7q31.32	0	13	9	2	8	12	0.488372	responders	0.227056	non-responders	0.546695	responders
chr7q31.33	0	13	9	1	9	12	1	responders	0.36603	non-responders	0.546695	responders
chr7q32.1	0	12	10	1	9	12	1	responders	0.546695	non-responders	0.763493	responders
chr7q32.2	0	11	11	1	9	12	1	responders	0.762554	non-responders	1	responders
chr7q32.3	0	11	11	1	9	12	1	responders	0.762554	non-responders	1	responders
chr7q33	0	10	12	0	10	12	1	equal	1	equal	1	equal
chr7q34	0	10	12	0	9	13	1	equal	1	non-responders	1	responders
chr7q35	0	10	12	1	8	13	1	responders	0.75967	non-responders	1	responders
chr7q36.1	0	11	11	1	10	11	1	responders	1	non-responders	1	equal
chr7q36.2	0	11	11	3	9	10	0.232558	responders	0.762554	non-responders	1	non-responders
chr7q36.3	0	11	11	4	8	10	0.107771	responders	0.543374	non-responders	1	non-responders
chr8p11.21	11	6	5	9	5	8	0.762554	non-responders	1	non-responders	0.509788	responders
chr8p11.22	13	4	5	11	5	6	0.762554	non-responders	1	responders	1	responders
chr8p11.23	12	6	4	13	4	5	1	responders	0.720513	non-responders	1	responders
chr8p12	13	6	3	14	5	3	1	responders	1	non-responders	1	equal
chr8p21.1	18	2	2	17	2	3	1	non-responders	1	equal	1	responders
chr8p21.2	19	3	0	17	4	1	0.698085	non-responders	1	responders	1	responders
chr8p21.3	21	1	0	18	3	1	0.344867	non-responders	0.60692	responders	1	responders
chr8p22	18	4	0	18	3	1	1	equal	1	non-responders	1	responders
chr8p23.1	15	6	1	17	4	1	0.73604	responders	0.720513	non-responders	1	equal
chr8p23.2	15	4	3	15	4	3	1	equal	1	equal	1	equal
chr8p23.3	15	4	3	15	3	4	1	equal	1	non-responders	1	responders
chr8q11.21	3	6	13	1	6	15	0.60692	non-responders	1	equal	0.754622	responders
chr8q11.22	3	6	13	1	5	16	0.60692	non-responders	1	non-responders	0.525602	responders
chr8q11.23	2	7	13	1	5	16	1	non-responders	0.73604	non-responders	0.525602	responders
chr8q12.1	2	8	12	1	5	16	1	non-responders	0.509788	non-responders	0.347475	responders
chr8q12.2	3	6	13	1	5	16	0.60692	non-responders	1	non-responders	0.525602	responders
chr8q12.3	0	8	14	1	5	16	1	responders	0.509788	non-responders	0.746988	responders
chr8q13.1	0	4	18	1	5	16	1	responders	1	responders	0.720513	non-responders
chr8q13.2	0	4	18	1	5	16	1	responders	1	responders	0.720513	non-responders
chr8q13.3	1	4	17	0	6	16	1	non-responders	0.720513	responders	1	non-responders
chr8q21.11	1	3	18	0	4	18	1	non-responders	1	responders	1	equal
chr8q21.12	1	3	18	0	4	18	1	non-responders	1	responders	1	equal
chr8q21.13	1	3	18	0	4	18	1	non-responders	1	responders	1	equal
chr8q21.2	1	3	18	0	4	18	1	non-responders	1	responders	1	equal
chr8q21.3	1	4	17	0	4	18	1	non-responders	1	equal	1	responders
chr8q22.1	0	6	16	0	3	19	1	equal	0.456553	non-responders	0.456553	responders
chr8q22.2	0	4	18	0	2	20	1	equal	0.664034	non-responders	0.664034	responders
chr8q22.3	0	4	18	0	2	20	1	equal	0.664034	non-responders	0.664034	responders
chr8q23.1	0	4	18	0	2	20	1	equal	0.664034	non-responders	0.664034	responders
chr8q23.2	0	4	18	0	2	20	1	equal	0.664034	non-responders	0.664034	responders
chr8q23.3	0	3	19	0	2	20	1	equal	1	non-responders	1	responders
chr8q24.11	0	3	19	0	2	20	1	equal	1	non-responders	1	responders
chr8q24.12	0	3	19	0	2	20	1	equal	1	non-responders	1	responders
chr8q24.13	0	4	18	0	3	19	1	equal	1	non-responders	1	responders
chr8q24.21	0	5	17	0	4	18	1	equal	1	non-responders	1	responders
chr8q24.22	0	4	18	0	5	17	1	equal	1	responders	1	non-responders
chr8q24.23	0	5	17	0	5	17	1	equal	1	equal	1	equal
chr8q24.3	0	4	18	0	7	15	1	equal	0.487607	responders	0.487607	non-responders
chr9p13.1	2	13	7	2	14	6	1	equal	1	responders	1	non-responders
chr9p13.2	2	10	10	2	14	6	1	equal	0.364044	responders	0.347475	non-responders
chr9p13.3	2	11	9	2	14	6	1	equal	0.543374	responders	0.525602	non-responders
chr9p21.1	3	11	8	1	17	4	0.60692	non-responders	0.11591	responders	0.310155	non-responders
chr9p21.2	5	10	7	2	15	5	0.41206	non-responders	0.223143	responders	0.73604	non-responders
chr9p21.3	4	11	7	2	16	4	0.664034	non-responders	0.215152	responders	0.487607	non-responders
chr9p22.1	3	12	7	3	15	4	1	equal	0.536507	responders	0.487607	non-responders
chr9p22.2	3	11	8	3	15	4	1	equal	0.357977	responders	0.310155	non-responders
chr9p22.3	3	11	8	3	15	4	1	equal	0.357977	responders	0.310155	non-responders
chr9p23	3	11	8	3	15	4	1	equal	0.357977	responders	0.310155	non-responders
chr9p24.1	3	12	7	3	15	4	1	equal	0.536507	responders	0.487607	non-responders
chr9p24.2	4	12	6	3	15	4	1	non-responders	0.536507	responders	0.720513	non-responders
chr9p24.3	5	11	6	3	15	4	0.698085	non-responders	0.357977	responders	0.720513	non-responders
chr9q21.11	2	12	8	3	13	6	1	responders	1	responders	0.746988	non-responders
chr9q21.12	2	13	7	3	13	6	1	responders	1	equal	1	non-responders
chr9q21.13	3	13	6	2	15	5	1	non-responders	0.754622	responders	1	non-responders
chr9q21.2	3	13	6	3	13	6	1	equal	1	equal	1	equal
chr9q21.31	3	13	6	3	13	6	1	equal	1	equal	1	equal
chr9q21.32	2	14	6	3	13	6	1	responders	1	non-responders	1	equal
chr9q21.33	2	12	8	3	13	6	1	responders	1	responders	0.746988	non-responders
chr9q22.1	2	11	9	3	13	6	1	responders	0.762554	responders	0.525602	non-responders
chr9q22.2	2	11	9	2	14	6	1	equal	0.543374	responders	0.525602	non-responders
chr9q22.31	2	11	9	1	15	6	1	non-responders	0.357977	responders	0.525602	non-responders
chr9q22.32	2	11	9	1	15	6	1	non-responders	0.357977	responders	0.525602	non-responders
chr9q22.33	1	12	9	1	15	6	1	equal	0.536507	responders	0.525602	non-responders
chr9q31.1	1	10	11	1	15	6	1	equal	0.223143	responders	0.215152	non-responders
chr9q31.2	2	10	10	1	13	8	1	non-responders	0.546695	responders	0.75967	non-responders
chr9q31.3	1	10	11	1	13	8	1	equal	0.546695	responders	0.543374	non-responders
chr9q32	1	10	11	1	14	7	1	equal	0.364044	responders	0.357977	non-responders
chr9q33.1	1	10	11	1	14	7	1	equal	0.364044	responders	0.357977	non-responders
chr9q33.2	1	9	12	1	14	7	1	equal	0.227056	responders	0.223143	non-responders
chr9q33.3	1	10	11	2	13	7	1	responders	0.546695	responders	0.357977	non-responders
chr9q34.11	1	11	10	2	12	8	1	responders	1	responders	0.75967	non-responders
chr9q34.12	2	9	11	2	13	7	1	equal	0.36603	responders	0.357977	non-responders
chr9q34.13	2	9	11	3	12	7	1	responders	0.546695	responders	0.357977	non-responders
chr9q34.2	2	9	11	3	12	7	1	responders	0.546695	responders	0.357977	non-responders
chr9q34.3	2	9	11	3	12	7	1	responders	0.546695	responders	0.357977	non-responders
chrXp11.21	2	12	8	2	10	10	1	equal	0.763493	non-responders	0.75967	responders
chrXp11.22	1	13	8	2	10	10	1	responders	0.546695	non-responders	0.75967	responders
chrXp11.23	1	12	9	2	10	10	1	responders	0.763493	non-responders	1	responders
chrXp11.3	1	12	9	1	12	9	1	equal	1	equal	1	equal
chrXp11.4	1	10	11	1	11	10	1	equal	1	responders	1	non-responders
chrXp21.1	1	9	12	1	11	10	1	equal	0.762554	responders	0.763493	non-responders
chrXp21.2	1	9	12	2	9	11	1	responders	1	equal	1	non-responders
chrXp21.3	1	9	12	2	9	11	1	responders	1	equal	1	non-responders
chrXp22.11	1	9	12	2	9	11	1	responders	1	equal	1	non-responders
chrXp22.12	1	9	12	2	9	11	1	responders	1	equal	1	non-responders
chrXp22.13	1	10	11	2	9	11	1	responders	1	non-responders	1	equal
chrXp22.2	1	10	11	2	9	11	1	responders	1	non-responders	1	equal
chrXp22.31	1	10	11	3	8	11	0.60692	responders	0.75967	non-responders	1	equal
chrXp22.32	1	10	11	3	8	11	0.60692	responders	0.75967	non-responders	1	equal
chrXp22.33	1	10	11	3	8	11	0.60692	responders	0.75967	non-responders	1	equal
chrXq11.2	2	7	13	2	9	11	1	equal	0.754622	responders	0.762554	non-responders
chrXq12	2	6	14	2	9	11	1	equal	0.525602	responders	0.543374	non-responders
chrXq13.1	2	13	7	2	14	6	1	equal	1	responders	1	non-responders
chrXq13.2	7	11	4	7	13	2	1	equal	0.762554	responders	0.664034	non-responders
chrXq13.3	6	12	4	7	13	2	1	responders	1	responders	0.664034	non-responders
chrXq21.1	6	14	2	6	14	2	1	equal	1	equal	1	equal
chrXq21.2	6	14	2	6	14	2	1	equal	1	equal	1	equal
chrXq21.31	6	14	2	6	14	2	1	equal	1	equal	1	equal
chrXq21.32	7	14	1	6	14	2	1	non-responders	1	equal	1	responders
chrXq21.33	7	14	1	6	14	2	1	non-responders	1	equal	1	responders
chrXq22.1	7	14	1	7	13	2	1	equal	1	non-responders	1	responders
chrXq22.2	7	14	1	7	13	2	1	equal	1	non-responders	1	responders
chrXq22.3	7	14	1	7	13	2	1	equal	1	non-responders	1	responders
chrXq23	7	15	0	8	12	2	1	responders	0.536507	non-responders	0.488372	responders
chrXq24	7	15	0	8	12	2	1	responders	0.536507	non-responders	0.488372	responders
chrXq25	6	16	0	8	12	2	0.746988	responders	0.347475	non-responders	0.488372	responders
chrXq26.1	7	15	0	8	11	3	1	responders	0.357977	non-responders	0.232558	responders
chrXq26.2	7	15	0	8	11	3	1	responders	0.357977	non-responders	0.232558	responders
chrXq26.3	7	15	0	8	11	3	1	responders	0.357977	non-responders	0.232558	responders
chrXq27.1	6	16	0	8	11	3	0.746988	responders	0.215152	non-responders	0.232558	responders
chrXq27.2	6	14	2	8	11	3	0.746988	responders	0.543374	non-responders	1	responders
chrXq27.3	6	12	4	5	13	4	1	non-responders	1	responders	1	equal
chrXq28	6	11	5	5	13	4	1	non-responders	0.762554	responders	1	non-responders

## Sheet: 4. CNA Gene Loss All
Gene	NonResponders_loss	Responders_loss	NonResponders_noLoss	Responders_noLoss	p_value	q_value
AC084337.2	0	9	22	13	0.00279041	0.434793
AC104389.5	0	9	22	13	0.00279041	0.434793
AC104389.6	0	9	22	13	0.00279041	0.434793
APBB1	0	9	22	13	0.00279041	0.434793
ARFIP2	0	9	22	13	0.00279041	0.434793
C11orf42	0	9	22	13	0.00279041	0.434793
CAVIN3	0	9	22	13	0.00279041	0.434793
CCKBR	0	9	22	13	0.00279041	0.434793
CNGA4	0	9	22	13	0.00279041	0.434793
CYB5R2	0	9	22	13	0.00279041	0.434793
DCHS1	0	9	22	13	0.00279041	0.434793
DNHD1	0	9	22	13	0.00279041	0.434793
EIF3F	0	9	22	13	0.00279041	0.434793
FAM160A2	0	9	22	13	0.00279041	0.434793
HBB	0	9	22	13	0.00279041	0.434793
HBD	0	9	22	13	0.00279041	0.434793
HBE1	0	9	22	13	0.00279041	0.434793
HBG1	0	9	22	13	0.00279041	0.434793
HBG2	0	9	22	13	0.00279041	0.434793
HPX	0	9	22	13	0.00279041	0.434793
ILK	0	9	22	13	0.00279041	0.434793
MMP26	0	9	22	13	0.00279041	0.434793
MRPL17	0	9	22	13	0.00279041	0.434793
NLRP10	0	9	22	13	0.00279041	0.434793
NLRP14	0	9	22	13	0.00279041	0.434793
OLFML1	0	9	22	13	0.00279041	0.434793
OR10A2	0	9	22	13	0.00279041	0.434793
OR10A3	0	9	22	13	0.00279041	0.434793
OR10A4	0	9	22	13	0.00279041	0.434793
OR10A5	0	9	22	13	0.00279041	0.434793
OR10A6	0	9	22	13	0.00279041	0.434793
OR2AG1	0	9	22	13	0.00279041	0.434793
OR2AG2	0	9	22	13	0.00279041	0.434793
OR2D2	0	9	22	13	0.00279041	0.434793
OR2D3	0	9	22	13	0.00279041	0.434793
OR51A2	0	9	22	13	0.00279041	0.434793
OR51A4	0	9	22	13	0.00279041	0.434793
OR51A7	0	9	22	13	0.00279041	0.434793
OR51B2	0	9	22	13	0.00279041	0.434793
OR51B4	0	9	22	13	0.00279041	0.434793
OR51B5	0	9	22	13	0.00279041	0.434793
OR51B6	0	9	22	13	0.00279041	0.434793
OR51C1P	0	9	22	13	0.00279041	0.434793
OR51D1	0	9	22	13	0.00279041	0.434793
OR51E1	0	9	22	13	0.00279041	0.434793
OR51E2	0	9	22	13	0.00279041	0.434793
OR51F1	0	9	22	13	0.00279041	0.434793
OR51F2	0	9	22	13	0.00279041	0.434793
OR51G1	0	9	22	13	0.00279041	0.434793
OR51G2	0	9	22	13	0.00279041	0.434793
OR51I1	0	9	22	13	0.00279041	0.434793
OR51I2	0	9	22	13	0.00279041	0.434793
OR51L1	0	9	22	13	0.00279041	0.434793
OR51M1	0	9	22	13	0.00279041	0.434793
OR51Q1	0	9	22	13	0.00279041	0.434793
OR51S1	0	9	22	13	0.00279041	0.434793
OR51T1	0	9	22	13	0.00279041	0.434793
OR51V1	0	9	22	13	0.00279041	0.434793
OR52A1	0	9	22	13	0.00279041	0.434793
OR52A5	0	9	22	13	0.00279041	0.434793
OR52B2	0	9	22	13	0.00279041	0.434793
OR52B4	0	9	22	13	0.00279041	0.434793
OR52B6	0	9	22	13	0.00279041	0.434793
OR52D1	0	9	22	13	0.00279041	0.434793
OR52E2	0	9	22	13	0.00279041	0.434793
OR52E4	0	9	22	13	0.00279041	0.434793
OR52E5	0	9	22	13	0.00279041	0.434793
OR52E6	0	9	22	13	0.00279041	0.434793
OR52E8	0	9	22	13	0.00279041	0.434793
OR52H1	0	9	22	13	0.00279041	0.434793
OR52I1	0	9	22	13	0.00279041	0.434793
OR52I2	0	9	22	13	0.00279041	0.434793
OR52J3	0	9	22	13	0.00279041	0.434793
OR52K1	0	9	22	13	0.00279041	0.434793
OR52K2	0	9	22	13	0.00279041	0.434793
OR52L1	0	9	22	13	0.00279041	0.434793
OR52M1	0	9	22	13	0.00279041	0.434793
OR52N1	0	9	22	13	0.00279041	0.434793
OR52N2	0	9	22	13	0.00279041	0.434793
OR52N4	0	9	22	13	0.00279041	0.434793
OR52N5	0	9	22	13	0.00279041	0.434793
OR52R1	0	9	22	13	0.00279041	0.434793
OR52W1	0	9	22	13	0.00279041	0.434793
OR56A1	0	9	22	13	0.00279041	0.434793
OR56A3	0	9	22	13	0.00279041	0.434793
OR56A4	0	9	22	13	0.00279041	0.434793
OR56A5	0	9	22	13	0.00279041	0.434793
OR56B1	0	9	22	13	0.00279041	0.434793
OR56B4	0	9	22	13	0.00279041	0.434793
OR5P2	0	9	22	13	0.00279041	0.434793
OR5P3	0	9	22	13	0.00279041	0.434793
OR6A2	0	9	22	13	0.00279041	0.434793
OVCH2	0	9	22	13	0.00279041	0.434793
PPFIBP2	0	9	22	13	0.00279041	0.434793
RBMXL2	0	9	22	13	0.00279041	0.434793
RRM1	0	9	22	13	0.00279041	0.434793
RRP8	0	9	22	13	0.00279041	0.434793
SMPD1	0	9	22	13	0.00279041	0.434793
SSU72P2	0	9	22	13	0.00279041	0.434793
SSU72P3	0	9	22	13	0.00279041	0.434793
SSU72P4	0	9	22	13	0.00279041	0.434793
SSU72P5	0	9	22	13	0.00279041	0.434793
SSU72P7	0	9	22	13	0.00279041	0.434793
STIM1	0	9	22	13	0.00279041	0.434793
SYT9	0	9	22	13	0.00279041	0.434793
TAF10	0	9	22	13	0.00279041	0.434793
TIMM10B	0	9	22	13	0.00279041	0.434793
TPP1	0	9	22	13	0.00279041	0.434793
TRIM21	0	9	22	13	0.00279041	0.434793
TRIM22	0	9	22	13	0.00279041	0.434793
TRIM3	0	9	22	13	0.00279041	0.434793
TRIM34	0	9	22	13	0.00279041	0.434793
TRIM5	0	9	22	13	0.00279041	0.434793
TRIM6	0	9	22	13	0.00279041	0.434793
TRIM6.TRIM34	0	9	22	13	0.00279041	0.434793
TRIM68	0	9	22	13	0.00279041	0.434793
UBQLN3	0	9	22	13	0.00279041	0.434793
UBQLNL	0	9	22	13	0.00279041	0.434793
ZNF214	0	9	22	13	0.00279041	0.434793
ZNF215	0	9	22	13	0.00279041	0.434793
C11orf87	1	10	21	12	0.00534877	0.611008
RDX	1	10	21	12	0.00534877	0.611008
ADAMTS9	0	8	22	14	0.00621767	0.611008
AL035078.4	0	8	22	14	0.00621767	0.611008
AL049629.2	0	8	22	14	0.00621767	0.611008
ARL14EP	0	8	22	14	0.00621767	0.611008
C11orf91	0	8	22	14	0.00621767	0.611008
CCDC73	0	8	22	14	0.00621767	0.611008
CD59	0	8	22	14	0.00621767	0.611008
CSTF3	0	8	22	14	0.00621767	0.611008
DCDC1	0	8	22	14	0.00621767	0.611008
DEPDC7	0	8	22	14	0.00621767	0.611008
DNAJC24	0	8	22	14	0.00621767	0.611008
EBLN2	0	8	22	14	0.00621767	0.611008
EIF3M	0	8	22	14	0.00621767	0.611008
ELP4	0	8	22	14	0.00621767	0.611008
FBXO3	0	8	22	14	0.00621767	0.611008
FSHB	0	8	22	14	0.00621767	0.611008
GXYLT2	0	8	22	14	0.00621767	0.611008
HIPK3	0	8	22	14	0.00621767	0.611008
IMMP1L	0	8	22	14	0.00621767	0.611008
KCNA4	0	8	22	14	0.00621767	0.611008
KIAA1549L	0	8	22	14	0.00621767	0.611008
LMO2	0	8	22	14	0.00621767	0.611008
MPPED2	0	8	22	14	0.00621767	0.611008
PAX6	0	8	22	14	0.00621767	0.611008
PDZRN3	0	8	22	14	0.00621767	0.611008
PPP4R2	0	8	22	14	0.00621767	0.611008
PRICKLE2	0	8	22	14	0.00621767	0.611008
PRRG4	0	8	22	14	0.00621767	0.611008
PSMD6	0	8	22	14	0.00621767	0.611008
QSER1	0	8	22	14	0.00621767	0.611008
RCN1	0	8	22	14	0.00621767	0.611008
RYBP	0	8	22	14	0.00621767	0.611008
SHQ1	0	8	22	14	0.00621767	0.611008
TCP11L1	0	8	22	14	0.00621767	0.611008
WT1	0	8	22	14	0.00621767	0.611008
ABCC8	1	9	21	13	0.0117967	0.611008
AC018523.2	1	9	21	13	0.0117967	0.611008
AC132217.2	1	9	21	13	0.0117967	0.611008
ACAT1	1	9	21	13	0.0117967	0.611008
ACRV1	1	9	21	13	0.0117967	0.611008
ADM	1	9	21	13	0.0117967	0.611008
AKIP1	1	9	21	13	0.0117967	0.611008
ALKBH8	1	9	21	13	0.0117967	0.611008
AMPD3	1	9	21	13	0.0117967	0.611008
AP000646.1	1	9	21	13	0.0117967	0.611008
ARNTL	1	9	21	13	0.0117967	0.611008
ART1	1	9	21	13	0.0117967	0.611008
ART5	1	9	21	13	0.0117967	0.611008
ASCL2	1	9	21	13	0.0117967	0.611008
ASCL3	1	9	21	13	0.0117967	0.611008
ATM	1	9	21	13	0.0117967	0.611008
BLID	1	9	21	13	0.0117967	0.611008
BSX	1	9	21	13	0.0117967	0.611008
BTBD10	1	9	21	13	0.0117967	0.611008
C11orf16	1	9	21	13	0.0117967	0.611008
C11orf21	1	9	21	13	0.0117967	0.611008
C11orf58	1	9	21	13	0.0117967	0.611008
C11orf65	1	9	21	13	0.0117967	0.611008
CALCA	1	9	21	13	0.0117967	0.611008
CALCB	1	9	21	13	0.0117967	0.611008
CARS1	1	9	21	13	0.0117967	0.611008
CCDC15	1	9	21	13	0.0117967	0.611008
CD81	1	9	21	13	0.0117967	0.611008
CDKN1C	1	9	21	13	0.0117967	0.611008
CDON	1	9	21	13	0.0117967	0.611008
CHEK1	1	9	21	13	0.0117967	0.611008
CHRNA10	1	9	21	13	0.0117967	0.611008
CLMP	1	9	21	13	0.0117967	0.611008
COPB1	1	9	21	13	0.0117967	0.611008
CRTAM	1	9	21	13	0.0117967	0.611008
CSNK2A3	1	9	21	13	0.0117967	0.611008
CTR9	1	9	21	13	0.0117967	0.611008
CUL5	1	9	21	13	0.0117967	0.611008
CWF19L2	1	9	21	13	0.0117967	0.611008
CYP2R1	1	9	21	13	0.0117967	0.611008
DCPS	1	9	21	13	0.0117967	0.611008
DDX10	1	9	21	13	0.0117967	0.611008
DDX25	1	9	21	13	0.0117967	0.611008
DENND2B	1	9	21	13	0.0117967	0.611008
DENND5A	1	9	21	13	0.0117967	0.611008
DKK3	1	9	21	13	0.0117967	0.611008
EI24	1	9	21	13	0.0117967	0.611008
EIF4G2	1	9	21	13	0.0117967	0.611008
ELMOD1	1	9	21	13	0.0117967	0.611008
ESAM	1	9	21	13	0.0117967	0.611008
EXPH5	1	9	21	13	0.0117967	0.611008
FAM118B	1	9	21	13	0.0117967	0.611008
FAR1	1	9	21	13	0.0117967	0.611008
FEZ1	1	9	21	13	0.0117967	0.611008
FOXRED1	1	9	21	13	0.0117967	0.611008
GALNT18	1	9	21	13	0.0117967	0.611008
GRAMD1B	1	9	21	13	0.0117967	0.611008
GTF2H1	1	9	21	13	0.0117967	0.611008
HEPACAM	1	9	21	13	0.0117967	0.611008
HEPN1	1	9	21	13	0.0117967	0.611008
HPS5	1	9	21	13	0.0117967	0.611008
HSPA8	1	9	21	13	0.0117967	0.611008
HYLS1	1	9	21	13	0.0117967	0.611008
IGF2	1	9	21	13	0.0117967	0.611008
IGSF22	1	9	21	13	0.0117967	0.611008
INS	1	9	21	13	0.0117967	0.611008
INS.IGF2	1	9	21	13	0.0117967	0.611008
INSC	1	9	21	13	0.0117967	0.611008
IPO7	1	9	21	13	0.0117967	0.611008
JHY	1	9	21	13	0.0117967	0.611008
KCNC1	1	9	21	13	0.0117967	0.611008
KCNJ11	1	9	21	13	0.0117967	0.611008
KCNQ1	1	9	21	13	0.0117967	0.611008
LDHA	1	9	21	13	0.0117967	0.611008
LDHAL6A	1	9	21	13	0.0117967	0.611008
LDHC	1	9	21	13	0.0117967	0.611008
LMO1	1	9	21	13	0.0117967	0.611008
LYVE1	1	9	21	13	0.0117967	0.611008
MICAL2	1	9	21	13	0.0117967	0.611008
MRGPRE	1	9	21	13	0.0117967	0.611008
MRGPRG	1	9	21	13	0.0117967	0.611008
MRGPRX1	1	9	21	13	0.0117967	0.611008
MRGPRX3	1	9	21	13	0.0117967	0.611008
MRGPRX4	1	9	21	13	0.0117967	0.611008
MRVI1	1	9	21	13	0.0117967	0.611008
MSANTD2	1	9	21	13	0.0117967	0.611008
MTRNR2L8	1	9	21	13	0.0117967	0.611008
MYOD1	1	9	21	13	0.0117967	0.611008
NAP1L4	1	9	21	13	0.0117967	0.611008
NCR3LG1	1	9	21	13	0.0117967	0.611008
NPAT	1	9	21	13	0.0117967	0.611008
NRGN	1	9	21	13	0.0117967	0.611008
NRIP3	1	9	21	13	0.0117967	0.611008
NUCB2	1	9	21	13	0.0117967	0.611008
NUP98	1	9	21	13	0.0117967	0.611008
OR10D3	1	9	21	13	0.0117967	0.611008
OR10G4	1	9	21	13	0.0117967	0.611008
OR10G6	1	9	21	13	0.0117967	0.611008
OR10G7	1	9	21	13	0.0117967	0.611008
OR10G8	1	9	21	13	0.0117967	0.611008
OR10G9	1	9	21	13	0.0117967	0.611008
OR10S1	1	9	21	13	0.0117967	0.611008
OR4D5	1	9	21	13	0.0117967	0.611008
OR6M1	1	9	21	13	0.0117967	0.611008
OR6T1	1	9	21	13	0.0117967	0.611008
OR6X1	1	9	21	13	0.0117967	0.611008
OR8A1	1	9	21	13	0.0117967	0.611008
OR8B12	1	9	21	13	0.0117967	0.611008
OR8B2	1	9	21	13	0.0117967	0.611008
OR8B3	1	9	21	13	0.0117967	0.611008
OR8B4	1	9	21	13	0.0117967	0.611008
OR8B8	1	9	21	13	0.0117967	0.611008
OR8D1	1	9	21	13	0.0117967	0.611008
OR8D2	1	9	21	13	0.0117967	0.611008
OR8D4	1	9	21	13	0.0117967	0.611008
OR8G1	1	9	21	13	0.0117967	0.611008
OR8G5	1	9	21	13	0.0117967	0.611008
OSBPL5	1	9	21	13	0.0117967	0.611008
OTOG	1	9	21	13	0.0117967	0.611008
PANX3	1	9	21	13	0.0117967	0.611008
PARVA	1	9	21	13	0.0117967	0.611008
PATE1	1	9	21	13	0.0117967	0.611008
PATE2	1	9	21	13	0.0117967	0.611008
PATE3	1	9	21	13	0.0117967	0.611008
PATE4	1	9	21	13	0.0117967	0.611008
PDE3B	1	9	21	13	0.0117967	0.611008
PGAP2	1	9	21	13	0.0117967	0.611008
PHLDA2	1	9	21	13	0.0117967	0.611008
PIK3C2A	1	9	21	13	0.0117967	0.611008
PKNOX2	1	9	21	13	0.0117967	0.611008
PLEKHA7	1	9	21	13	0.0117967	0.611008
POGLUT3	1	9	21	13	0.0117967	0.611008
PSMA1	1	9	21	13	0.0117967	0.611008
PTH	1	9	21	13	0.0117967	0.611008
PTPN5	1	9	21	13	0.0117967	0.611008
PUS3	1	9	21	13	0.0117967	0.611008
RAB39A	1	9	21	13	0.0117967	0.611008
RASSF10	1	9	21	13	0.0117967	0.611008
RHOG	1	9	21	13	0.0117967	0.611008
RIC3	1	9	21	13	0.0117967	0.611008
RNF141	1	9	21	13	0.0117967	0.611008
ROBO3	1	9	21	13	0.0117967	0.611008
ROBO4	1	9	21	13	0.0117967	0.611008
RPL27A	1	9	21	13	0.0117967	0.611008
RPS13	1	9	21	13	0.0117967	0.611008
RPUSD4	1	9	21	13	0.0117967	0.611008
RRAS2	1	9	21	13	0.0117967	0.611008
SAA1	1	9	21	13	0.0117967	0.611008
SAA2	1	9	21	13	0.0117967	0.611008
SAA2.SAA4	1	9	21	13	0.0117967	0.611008
SAA4	1	9	21	13	0.0117967	0.611008
SAAL1	1	9	21	13	0.0117967	0.611008
SBF2	1	9	21	13	0.0117967	0.611008
SC5D	1	9	21	13	0.0117967	0.611008
SCN3B	1	9	21	13	0.0117967	0.611008
SCUBE2	1	9	21	13	0.0117967	0.611008
SERGEF	1	9	21	13	0.0117967	0.611008
SIAE	1	9	21	13	0.0117967	0.611008
SLC22A18	1	9	21	13	0.0117967	0.611008
SLC22A18AS	1	9	21	13	0.0117967	0.611008
SLC35F2	1	9	21	13	0.0117967	0.611008
SLC37A2	1	9	21	13	0.0117967	0.611008
SLN	1	9	21	13	0.0117967	0.611008
SORL1	1	9	21	13	0.0117967	0.611008
SOX6	1	9	21	13	0.0117967	0.611008
SPA17	1	9	21	13	0.0117967	0.611008
SPON1	1	9	21	13	0.0117967	0.611008
SPTY2D1	1	9	21	13	0.0117967	0.611008
SPTY2D1OS	1	9	21	13	0.0117967	0.611008
SRPRA	1	9	21	13	0.0117967	0.611008
ST3GAL4	1	9	21	13	0.0117967	0.611008
STK33	1	9	21	13	0.0117967	0.611008
STT3A	1	9	21	13	0.0117967	0.611008
SWAP70	1	9	21	13	0.0117967	0.611008
TBCEL	1	9	21	13	0.0117967	0.611008
TBRG1	1	9	21	13	0.0117967	0.611008
TEAD1	1	9	21	13	0.0117967	0.611008
TECTA	1	9	21	13	0.0117967	0.611008
TH	1	9	21	13	0.0117967	0.611008
TIRAP	1	9	21	13	0.0117967	0.611008
TMEM218	1	9	21	13	0.0117967	0.611008
TMEM225	1	9	21	13	0.0117967	0.611008
TMEM41B	1	9	21	13	0.0117967	0.611008
TMEM86A	1	9	21	13	0.0117967	0.611008
TMEM9B	1	9	21	13	0.0117967	0.611008
TPH1	1	9	21	13	0.0117967	0.611008
TRIM66	1	9	21	13	0.0117967	0.611008
TRPM5	1	9	21	13	0.0117967	0.611008
TSG101	1	9	21	13	0.0117967	0.611008
TSPAN32	1	9	21	13	0.0117967	0.611008
TSSC4	1	9	21	13	0.0117967	0.611008
TUB	1	9	21	13	0.0117967	0.611008
UBASH3B	1	9	21	13	0.0117967	0.611008
UEVLD	1	9	21	13	0.0117967	0.611008
USH1C	1	9	21	13	0.0117967	0.611008
USP47	1	9	21	13	0.0117967	0.611008
VSIG10L2	1	9	21	13	0.0117967	0.611008
VSIG2	1	9	21	13	0.0117967	0.611008
VWA5A	1	9	21	13	0.0117967	0.611008
WEE1	1	9	21	13	0.0117967	0.611008
ZBED5	1	9	21	13	0.0117967	0.611008
ZNF143	1	9	21	13	0.0117967	0.611008
ZNF195	1	9	21	13	0.0117967	0.611008
ZNF202	1	9	21	13	0.0117967	0.611008
ABTB2	0	7	22	15	0.0133976	0.657505
AC097634.4	0	7	22	15	0.0133976	0.657505
APIP	0	7	22	15	0.0133976	0.657505
CAPRIN1	0	7	22	15	0.0133976	0.657505
CAT	0	7	22	15	0.0133976	0.657505
CD44	0	7	22	15	0.0133976	0.657505
CNTN3	0	7	22	15	0.0133976	0.657505
EHF	0	7	22	15	0.0133976	0.657505
EIF4E3	0	7	22	15	0.0133976	0.657505
ELF5	0	7	22	15	0.0133976	0.657505
FJX1	0	7	22	15	0.0133976	0.657505
FOXP1	0	7	22	15	0.0133976	0.657505
GPR27	0	7	22	15	0.0133976	0.657505
MDFIC2	0	7	22	15	0.0133976	0.657505
NAT10	0	7	22	15	0.0133976	0.657505
PAMR1	0	7	22	15	0.0133976	0.657505
PDHX	0	7	22	15	0.0133976	0.657505
PROK2	0	7	22	15	0.0133976	0.657505
SLC1A2	0	7	22	15	0.0133976	0.657505
TRIM44	0	7	22	15	0.0133976	0.657505
ALG9	2	10	20	12	0.0178116	0.756913
ANKK1	2	10	20	12	0.0178116	0.756913
AP001781.2	2	10	20	12	0.0178116	0.756913
AP002884.2	2	10	20	12	0.0178116	0.756913
APOA1	2	10	20	12	0.0178116	0.756913
APOA4	2	10	20	12	0.0178116	0.756913
APOA5	2	10	20	12	0.0178116	0.756913
APOC3	2	10	20	12	0.0178116	0.756913
ARHGAP20	2	10	20	12	0.0178116	0.756913
BACE1	2	10	20	12	0.0178116	0.756913
BCO2	2	10	20	12	0.0178116	0.756913
BTG4	2	10	20	12	0.0178116	0.756913
BUD13	2	10	20	12	0.0178116	0.756913
C11orf1	2	10	20	12	0.0178116	0.756913
C11orf52	2	10	20	12	0.0178116	0.756913
C11orf53	2	10	20	12	0.0178116	0.756913
C11orf88	2	10	20	12	0.0178116	0.756913
CEP164	2	10	20	12	0.0178116	0.756913
CLDN25	2	10	20	12	0.0178116	0.756913
COLCA2	2	10	20	12	0.0178116	0.756913
CRYAB	2	10	20	12	0.0178116	0.756913
DLAT	2	10	20	12	0.0178116	0.756913
DRD2	2	10	20	12	0.0178116	0.756913
DSCAML1	2	10	20	12	0.0178116	0.756913
FDX1	2	10	20	12	0.0178116	0.756913
FDXACB1	2	10	20	12	0.0178116	0.756913
FXYD2	2	10	20	12	0.0178116	0.756913
FXYD6	2	10	20	12	0.0178116	0.756913
FXYD6.FXYD2	2	10	20	12	0.0178116	0.756913
HSPB2	2	10	20	12	0.0178116	0.756913
HSPB2.C11orf52	2	10	20	12	0.0178116	0.756913
HTR3A	2	10	20	12	0.0178116	0.756913
HTR3B	2	10	20	12	0.0178116	0.756913
IL18	2	10	20	12	0.0178116	0.756913
LAYN	2	10	20	12	0.0178116	0.756913
NCAM1	2	10	20	12	0.0178116	0.756913
NKAPD1	2	10	20	12	0.0178116	0.756913
PAFAH1B2	2	10	20	12	0.0178116	0.756913
PCSK7	2	10	20	12	0.0178116	0.756913
PIH1D2	2	10	20	12	0.0178116	0.756913
PLET1	2	10	20	12	0.0178116	0.756913
POU2AF1	2	10	20	12	0.0178116	0.756913
PPP2R1B	2	10	20	12	0.0178116	0.756913
PTS	2	10	20	12	0.0178116	0.756913
RNF214	2	10	20	12	0.0178116	0.756913
SDHD	2	10	20	12	0.0178116	0.756913
SIDT2	2	10	20	12	0.0178116	0.756913
SIK2	2	10	20	12	0.0178116	0.756913
SIK3	2	10	20	12	0.0178116	0.756913
TAGLN	2	10	20	12	0.0178116	0.756913
TEX12	2	10	20	12	0.0178116	0.756913
TIMM8B	2	10	20	12	0.0178116	0.756913
TMPRSS13	2	10	20	12	0.0178116	0.756913
TMPRSS5	2	10	20	12	0.0178116	0.756913
TTC12	2	10	20	12	0.0178116	0.756913
USP28	2	10	20	12	0.0178116	0.756913
ZC3H12C	2	10	20	12	0.0178116	0.756913
ZPR1	2	10	20	12	0.0178116	0.756913
ZW10	2	10	20	12	0.0178116	0.756913
AASDHPPT	1	8	21	14	0.0249325	0.835461
AC068580.4	1	8	21	14	0.0249325	0.835461
ACAD8	1	8	21	14	0.0249325	0.835461
ADAMTS15	1	8	21	14	0.0249325	0.835461
ADAMTS8	1	8	21	14	0.0249325	0.835461
ANGPTL5	1	8	21	14	0.0249325	0.835461
ANKRD42	1	8	21	14	0.0249325	0.835461
APLP2	1	8	21	14	0.0249325	0.835461
ARHGAP32	1	8	21	14	0.0249325	0.835461
ARHGAP42	1	8	21	14	0.0249325	0.835461
B3GAT1	1	8	21	14	0.0249325	0.835461
BARX2	1	8	21	14	0.0249325	0.835461
BIRC2	1	8	21	14	0.0249325	0.835461
BIRC3	1	8	21	14	0.0249325	0.835461
BRSK2	1	8	21	14	0.0249325	0.835461
C11orf45	1	8	21	14	0.0249325	0.835461
CARD16	1	8	21	14	0.0249325	0.835461
CARD17	1	8	21	14	0.0249325	0.835461
CARD18	1	8	21	14	0.0249325	0.835461
CASP1	1	8	21	14	0.0249325	0.835461
CASP4	1	8	21	14	0.0249325	0.835461
CASP5	1	8	21	14	0.0249325	0.835461
CCDC82	1	8	21	14	0.0249325	0.835461
CCDC90B	1	8	21	14	0.0249325	0.835461
CEP126	1	8	21	14	0.0249325	0.835461
CEP57	1	8	21	14	0.0249325	0.835461
CFAP300	1	8	21	14	0.0249325	0.835461
CNTN5	1	8	21	14	0.0249325	0.835461
CSRP3	1	8	21	14	0.0249325	0.835461
CTSD	1	8	21	14	0.0249325	0.835461
DBX1	1	8	21	14	0.0249325	0.835461
DCUN1D5	1	8	21	14	0.0249325	0.835461
DDI1	1	8	21	14	0.0249325	0.835461
DDIAS	1	8	21	14	0.0249325	0.835461
DUSP8	1	8	21	14	0.0249325	0.835461
DYNC2H1	1	8	21	14	0.0249325	0.835461
E2F8	1	8	21	14	0.0249325	0.835461
ENDOD1	1	8	21	14	0.0249325	0.835461
ETS1	1	8	21	14	0.0249325	0.835461
FAM181B	1	8	21	14	0.0249325	0.835461
FAM76B	1	8	21	14	0.0249325	0.835461
FLI1	1	8	21	14	0.0249325	0.835461
GLB1L2	1	8	21	14	0.0249325	0.835461
GLB1L3	1	8	21	14	0.0249325	0.835461
GRIA4	1	8	21	14	0.0249325	0.835461
GUCY1A2	1	8	21	14	0.0249325	0.835461
HTATIP2	1	8	21	14	0.0249325	0.835461
IFITM10	1	8	21	14	0.0249325	0.835461
IGSF9B	1	8	21	14	0.0249325	0.835461
JAM3	1	8	21	14	0.0249325	0.835461
JRKL	1	8	21	14	0.0249325	0.835461
KBTBD3	1	8	21	14	0.0249325	0.835461
KCNJ1	1	8	21	14	0.0249325	0.835461
KCNJ5	1	8	21	14	0.0249325	0.835461
KDM4E	1	8	21	14	0.0249325	0.835461
KDM4F	1	8	21	14	0.0249325	0.835461
KIF18A	1	8	21	14	0.0249325	0.835461
KIRREL3	1	8	21	14	0.0249325	0.835461
KRTAP5.1	1	8	21	14	0.0249325	0.835461
KRTAP5.2	1	8	21	14	0.0249325	0.835461
KRTAP5.3	1	8	21	14	0.0249325	0.835461
KRTAP5.4	1	8	21	14	0.0249325	0.835461
KRTAP5.5	1	8	21	14	0.0249325	0.835461
KRTAP5.6	1	8	21	14	0.0249325	0.835461
LSP1	1	8	21	14	0.0249325	0.835461
MAML2	1	8	21	14	0.0249325	0.835461
METTL15	1	8	21	14	0.0249325	0.835461
MMP1	1	8	21	14	0.0249325	0.835461
MMP10	1	8	21	14	0.0249325	0.835461
MMP12	1	8	21	14	0.0249325	0.835461
MMP13	1	8	21	14	0.0249325	0.835461
MMP20	1	8	21	14	0.0249325	0.835461
MMP27	1	8	21	14	0.0249325	0.835461
MMP3	1	8	21	14	0.0249325	0.835461
MMP7	1	8	21	14	0.0249325	0.835461
MMP8	1	8	21	14	0.0249325	0.835461
MOB2	1	8	21	14	0.0249325	0.835461
MRGPRX2	1	8	21	14	0.0249325	0.835461
MRPL23	1	8	21	14	0.0249325	0.835461
MSANTD4	1	8	21	14	0.0249325	0.835461
MTMR2	1	8	21	14	0.0249325	0.835461
MUC2	1	8	21	14	0.0249325	0.835461
MUC5AC	1	8	21	14	0.0249325	0.835461
MUC5B	1	8	21	14	0.0249325	0.835461
MUC6	1	8	21	14	0.0249325	0.835461
NAV2	1	8	21	14	0.0249325	0.835461
NCAPD3	1	8	21	14	0.0249325	0.835461
NELL1	1	8	21	14	0.0249325	0.835461
NFRKB	1	8	21	14	0.0249325	0.835461
NTM	1	8	21	14	0.0249325	0.835461
OPCML	1	8	21	14	0.0249325	0.835461
PCF11	1	8	21	14	0.0249325	0.835461
PDGFD	1	8	21	14	0.0249325	0.835461
PGR	1	8	21	14	0.0249325	0.835461
PRCP	1	8	21	14	0.0249325	0.835461
PRDM10	1	8	21	14	0.0249325	0.835461
PRMT3	1	8	21	14	0.0249325	0.835461
PRR33	1	8	21	14	0.0249325	0.835461
RAB30	1	8	21	14	0.0249325	0.835461
SESN3	1	8	21	14	0.0249325	0.835461
SLC6A5	1	8	21	14	0.0249325	0.835461
SNX19	1	8	21	14	0.0249325	0.835461
SPATA19	1	8	21	14	0.0249325	0.835461
SRSF8	1	8	21	14	0.0249325	0.835461
ST14	1	8	21	14	0.0249325	0.835461
SYT8	1	8	21	14	0.0249325	0.835461
THYN1	1	8	21	14	0.0249325	0.835461
TMEM123	1	8	21	14	0.0249325	0.835461
TMEM45B	1	8	21	14	0.0249325	0.835461
TNNI2	1	8	21	14	0.0249325	0.835461
TNNT3	1	8	21	14	0.0249325	0.835461
TOLLIP	1	8	21	14	0.0249325	0.835461
TP53AIP1	1	8	21	14	0.0249325	0.835461
TRPC6	1	8	21	14	0.0249325	0.835461
VPS26B	1	8	21	14	0.0249325	0.835461
YAP1	1	8	21	14	0.0249325	0.835461
ZBTB44	1	8	21	14	0.0249325	0.835461
ZDHHC13	1	8	21	14	0.0249325	0.835461
ATXN7	0	6	22	16	0.028057	0.923609
C3orf14	0	6	22	16	0.028057	0.923609
C3orf49	0	6	22	16	0.028057	0.923609
CADPS	0	6	22	16	0.028057	0.923609
FEZF2	0	6	22	16	0.028057	0.923609
LDLRAD3	0	6	22	16	0.028057	0.923609
PTPRG	0	6	22	16	0.028057	0.923609
SNTN	0	6	22	16	0.028057	0.923609
SYNPR	0	6	22	16	0.028057	0.923609
THOC7	0	6	22	16	0.028057	0.923609
ABCG4	2	9	20	13	0.0367139	1
ANK3	2	9	20	13	0.0367139	1
AP001267.5	2	9	20	13	0.0367139	1
ARCN1	2	9	20	13	0.0367139	1
ARHGEF12	2	9	20	13	0.0367139	1
ATP5MG	2	9	20	13	0.0367139	1
BCL9L	2	9	20	13	0.0367139	1
C1QTNF5	2	9	20	13	0.0367139	1
C2CD2L	2	9	20	13	0.0367139	1
CBL	2	9	20	13	0.0367139	1
CCDC153	2	9	20	13	0.0367139	1
CCDC6	2	9	20	13	0.0367139	1
CCDC84	2	9	20	13	0.0367139	1
CD3D	2	9	20	13	0.0367139	1
CD3E	2	9	20	13	0.0367139	1
CD3G	2	9	20	13	0.0367139	1
CDK1	2	9	20	13	0.0367139	1
CXCR5	2	9	20	13	0.0367139	1
DDX6	2	9	20	13	0.0367139	1
DIXDC1	2	9	20	13	0.0367139	1
DPAGT1	2	9	20	13	0.0367139	1
FAM13C	2	9	20	13	0.0367139	1
FOXR1	2	9	20	13	0.0367139	1
GRIK4	2	9	20	13	0.0367139	1
H2AX	2	9	20	13	0.0367139	1
HINFP	2	9	20	13	0.0367139	1
HMBS	2	9	20	13	0.0367139	1
HYOU1	2	9	20	13	0.0367139	1
IFT46	2	9	20	13	0.0367139	1
IL10RA	2	9	20	13	0.0367139	1
JAML	2	9	20	13	0.0367139	1
KMT2A	2	9	20	13	0.0367139	1
MCAM	2	9	20	13	0.0367139	1
MFRP	2	9	20	13	0.0367139	1
MPZL2	2	9	20	13	0.0367139	1
MPZL3	2	9	20	13	0.0367139	1
MRLN	2	9	20	13	0.0367139	1
NECTIN1	2	9	20	13	0.0367139	1
NLRX1	2	9	20	13	0.0367139	1
OAF	2	9	20	13	0.0367139	1
PDZD3	2	9	20	13	0.0367139	1
PHLDB1	2	9	20	13	0.0367139	1
PHYHIPL	2	9	20	13	0.0367139	1
POU2F3	2	9	20	13	0.0367139	1
RNF26	2	9	20	13	0.0367139	1
RPS25	2	9	20	13	0.0367139	1
SCN2B	2	9	20	13	0.0367139	1
SCN4B	2	9	20	13	0.0367139	1
SLC16A9	2	9	20	13	0.0367139	1
SLC37A4	2	9	20	13	0.0367139	1
SMIM35	2	9	20	13	0.0367139	1
THY1	2	9	20	13	0.0367139	1
TLCD5	2	9	20	13	0.0367139	1
TMEM25	2	9	20	13	0.0367139	1
TMPRSS4	2	9	20	13	0.0367139	1
TRAPPC4	2	9	20	13	0.0367139	1
TREH	2	9	20	13	0.0367139	1
TRIM29	2	9	20	13	0.0367139	1
TTC36	2	9	20	13	0.0367139	1
UBE4A	2	9	20	13	0.0367139	1
UPK2	2	9	20	13	0.0367139	1
USP2	2	9	20	13	0.0367139	1
VPS11	2	9	20	13	0.0367139	1
AP002373.1	3	10	19	12	0.0474172	1
BICC1	3	10	19	12	0.0474172	1
C11orf71	3	10	19	12	0.0474172	1
CADM1	3	10	19	12	0.0474172	1
CISD1	3	10	19	12	0.0474172	1
IPMK	3	10	19	12	0.0474172	1
NNMT	3	10	19	12	0.0474172	1
NXPE1	3	10	19	12	0.0474172	1
NXPE2	3	10	19	12	0.0474172	1
NXPE4	3	10	19	12	0.0474172	1
RBM7	3	10	19	12	0.0474172	1
REXO2	3	10	19	12	0.0474172	1
TFAM	3	10	19	12	0.0474172	1
UBE2D1	3	10	19	12	0.0474172	1
ZBTB16	3	10	19	12	0.0474172	1

## Sheet: 5. CNA Gene Gain All
Gene	NonResponders_gain	Responders_gain	NonResponders_noGain	Responders_noGain	p_value	q_value
ACCS	8	1	14	21	0.0249325	1
ACCSL	8	1	14	21	0.0249325	1
ALKBH3	8	1	14	21	0.0249325	1
ALX4	8	1	14	21	0.0249325	1
API5	8	1	14	21	0.0249325	1
C11orf96	8	1	14	21	0.0249325	1
CD82	8	1	14	21	0.0249325	1
EXT2	8	1	14	21	0.0249325	1
HSD17B12	8	1	14	21	0.0249325	1
TP53I11	8	1	14	21	0.0249325	1
TSPAN18	8	1	14	21	0.0249325	1
TTC17	8	1	14	21	0.0249325	1
ABTB1	17	9	5	13	0.0318447	1
C3orf56	17	9	5	13	0.0318447	1
KBTBD12	17	9	5	13	0.0318447	1
MCM2	17	9	5	13	0.0318447	1
MGLL	17	9	5	13	0.0318447	1
PODXL2	17	9	5	13	0.0318447	1
PRR20G	17	9	5	13	0.0318447	1
TPRA1	17	9	5	13	0.0318447	1
ACRV1	9	2	13	20	0.0367139	1
ADSS1	2	9	20	13	0.0367139	1
AHNAK2	2	9	20	13	0.0367139	1
AKT1	2	9	20	13	0.0367139	1
AL139300.1	2	9	20	13	0.0367139	1
AL928654.3	2	9	20	13	0.0367139	1
AP000646.1	9	2	13	20	0.0367139	1
ASPG	2	9	20	13	0.0367139	1
ATP5MPL	2	9	20	13	0.0367139	1
BAG5	2	9	20	13	0.0367139	1
BLID	9	2	13	20	0.0367139	1
BRF1	2	9	20	13	0.0367139	1
BSX	9	2	13	20	0.0367139	1
BTBD6	2	9	20	13	0.0367139	1
C14orf180	2	9	20	13	0.0367139	1
CCDC15	9	2	13	20	0.0367139	1
CDC42BPB	2	9	20	13	0.0367139	1
CDCA4	2	9	20	13	0.0367139	1
CDON	9	2	13	20	0.0367139	1
CEP170B	2	9	20	13	0.0367139	1
CHEK1	9	2	13	20	0.0367139	1
CKB	2	9	20	13	0.0367139	1
CLBA1	2	9	20	13	0.0367139	1
CLMP	9	2	13	20	0.0367139	1
COA8	2	9	20	13	0.0367139	1
CRIP1	2	9	20	13	0.0367139	1
CRIP2	2	9	20	13	0.0367139	1
CRTAM	9	2	13	20	0.0367139	1
DCPS	9	2	13	20	0.0367139	1
DDX25	9	2	13	20	0.0367139	1
EI24	9	2	13	20	0.0367139	1
EIF5	2	9	20	13	0.0367139	1
ESAM	9	2	13	20	0.0367139	1
EXOC3L4	2	9	20	13	0.0367139	1
FAM118B	9	2	13	20	0.0367139	1
FEZ1	9	2	13	20	0.0367139	1
FOXRED1	9	2	13	20	0.0367139	1
GPR132	2	9	20	13	0.0367139	1
GRAMD1B	9	2	13	20	0.0367139	1
HEPACAM	9	2	13	20	0.0367139	1
HEPN1	9	2	13	20	0.0367139	1
HSPA8	9	2	13	20	0.0367139	1
HYLS1	9	2	13	20	0.0367139	1
INF2	2	9	20	13	0.0367139	1
JAG2	2	9	20	13	0.0367139	1
JHY	9	2	13	20	0.0367139	1
KIF26A	2	9	20	13	0.0367139	1
KIRREL3	9	2	13	20	0.0367139	1
KLC1	2	9	20	13	0.0367139	1
LBHD2	2	9	20	13	0.0367139	1
MARK3	2	9	20	13	0.0367139	1
MSANTD2	9	2	13	20	0.0367139	1
MTA1	2	9	20	13	0.0367139	1
NRGN	9	2	13	20	0.0367139	1
NUDT14	2	9	20	13	0.0367139	1
OR10D3	9	2	13	20	0.0367139	1
OR10G4	9	2	13	20	0.0367139	1
OR10G6	9	2	13	20	0.0367139	1
OR10G7	9	2	13	20	0.0367139	1
OR10G8	9	2	13	20	0.0367139	1
OR10G9	9	2	13	20	0.0367139	1
OR10S1	9	2	13	20	0.0367139	1
OR4D5	9	2	13	20	0.0367139	1
OR6M1	9	2	13	20	0.0367139	1
OR6T1	9	2	13	20	0.0367139	1
OR6X1	9	2	13	20	0.0367139	1
OR8A1	9	2	13	20	0.0367139	1
OR8B12	9	2	13	20	0.0367139	1
OR8B2	9	2	13	20	0.0367139	1
OR8B3	9	2	13	20	0.0367139	1
OR8B4	9	2	13	20	0.0367139	1
OR8B8	9	2	13	20	0.0367139	1
OR8D1	9	2	13	20	0.0367139	1
OR8D2	9	2	13	20	0.0367139	1
OR8D4	9	2	13	20	0.0367139	1
OR8G1	9	2	13	20	0.0367139	1
OR8G5	9	2	13	20	0.0367139	1
PACS2	2	9	20	13	0.0367139	1
PANX3	9	2	13	20	0.0367139	1
PATE1	9	2	13	20	0.0367139	1
PATE2	9	2	13	20	0.0367139	1
PATE3	9	2	13	20	0.0367139	1
PATE4	9	2	13	20	0.0367139	1
PKNOX2	9	2	13	20	0.0367139	1
PLD4	2	9	20	13	0.0367139	1
PPP1R13B	2	9	20	13	0.0367139	1
PUS3	9	2	13	20	0.0367139	1
RD3L	2	9	20	13	0.0367139	1
ROBO3	9	2	13	20	0.0367139	1
ROBO4	9	2	13	20	0.0367139	1
RPUSD4	9	2	13	20	0.0367139	1
SC5D	9	2	13	20	0.0367139	1
SCN3B	9	2	13	20	0.0367139	1
SIAE	9	2	13	20	0.0367139	1
SIVA1	2	9	20	13	0.0367139	1
SLC37A2	9	2	13	20	0.0367139	1
SORL1	9	2	13	20	0.0367139	1
SPA17	9	2	13	20	0.0367139	1
SRPRA	9	2	13	20	0.0367139	1
ST3GAL4	9	2	13	20	0.0367139	1
STT3A	9	2	13	20	0.0367139	1
TBCEL	9	2	13	20	0.0367139	1
TBRG1	9	2	13	20	0.0367139	1
TDRD9	2	9	20	13	0.0367139	1
TECTA	9	2	13	20	0.0367139	1
TEDC1	2	9	20	13	0.0367139	1
TEX22	2	9	20	13	0.0367139	1
TIRAP	9	2	13	20	0.0367139	1
TMEM121	2	9	20	13	0.0367139	1
TMEM179	2	9	20	13	0.0367139	1
TMEM218	9	2	13	20	0.0367139	1
TMEM225	9	2	13	20	0.0367139	1
TNFAIP2	2	9	20	13	0.0367139	1
TRMT61A	2	9	20	13	0.0367139	1
UBASH3B	9	2	13	20	0.0367139	1
VSIG10L2	9	2	13	20	0.0367139	1
VSIG2	9	2	13	20	0.0367139	1
VWA5A	9	2	13	20	0.0367139	1
XRCC3	2	9	20	13	0.0367139	1
ZBTB42	2	9	20	13	0.0367139	1
ZFYVE21	2	9	20	13	0.0367139	1
ZNF202	9	2	13	20	0.0367139	1

## Sheet: 6. CNA Gene Loss Pathways
Family	Gene	NonResponders_loss	Responders_loss	NonResponders_noLoss	Responders_noLoss	p_value	q_value	fold_change	rank_score
Hippo pathway	DCHS1	0	9	22	13	0.00279041	0.434793	9	#DIV/0!
ABC transporters	ABCC8	1	9	21	13	0.0117967	0.611008	9	-0.973998
Hedgehog signaling pathway	CDON	1	9	21	13	0.0117967	0.611008	9	-0.973998
Hedgehog signaling pathway	SCUBE2	1	9	21	13	0.0117967	0.611008	9	-0.973998
Hippo pathway	TEAD1	1	9	21	13	0.0117967	0.611008	9	-0.973998
mTOR	INS	1	9	21	13	0.0117967	0.611008	9	-0.973998
PI3K-AKT	IGF2	1	9	21	13	0.0117967	0.611008	9	-0.973998
PI3K-AKT	INS	1	9	21	13	0.0117967	0.611008	9	-0.973998
Hippo pathway	PPP2R1B	2	10	20	12	0.0178116	0.756913	5	-1.05033
PI3K-AKT	PPP2R1B	2	10	20	12	0.0178116	0.756913	5	-1.05033
Hippo pathway	BIRC2	1	8	21	14	0.0249325	0.835461	8	-0.700145
Hippo pathway	BIRC3	1	8	21	14	0.0249325	0.835461	8	-0.700145
Hippo pathway	YAP1	1	8	21	14	0.0249325	0.835461	8	-0.700145
Notch signaling	MAML2	1	8	21	14	0.0249325	0.835461	8	-0.700145
PI3K-AKT	PDGFD	1	8	21	14	0.0249325	0.835461	8	-0.700145
ABC transporters	ABCG4	2	9	20	13	0.0367139	1	4.5	-0.781957

## Sheet: 7. CNA Gene Gain Pathways
Family	Gene	NonResponders_gain	Responders_gain	NonResponders_noGain	Responders_noGain	p_value	fold_change	rank
Hedgehog signaling pathway	CDON	9	2	13	20	0.0367139	0.222222	2.08838

## Sheet: 8. Griffin Central Coverage
gene	mannu_pvalue	log2FC	ancova_pvalue	pearson_rho	pearson_pvalue_(TFx correlation)	FDR_Adjusted_pvalue
ZNF263	0.0110903	-0.0387457	0.00495781	0.165	0.271779	0.434463
MYOG	0.00706485	-0.0355971	0.00504681	0.079	0.600884	0.434463
HMG20A	0.00805413	-0.0515044	0.00518004	-0.082	0.586121	0.434463
MYBL2	0.0170368	-0.0509865	0.00594643	-0.188	0.211013	0.434463
RARA	0.00661235	-0.0514089	0.00671618	0.26	0.0812001	0.434463
PBX1	0.00706485	-0.0385048	0.00697648	0.27	0.0694394	0.434463
ZFX	0.0241979	-0.078761	0.011056	0.183	0.222955	0.434463
USF2	0.0133658	-0.03058	0.0131227	0.096	0.525021	0.434463
SPI1	0.0543392	-0.082211	0.0149909	0.591	1.51392e-05	0.463107
XBP1	0.0170368	-0.0273388	0.0150352	0.045	0.768005	0.434463
ZSCAN4	0.0320311	0.102985	0.0152115	0.289	0.0510247	0.434463
ZSCAN9	0.0357251	-0.0458081	0.0152832	-0.284	0.0558458	0.434463
SOX13	0.033835	-0.0368021	0.015362	-0.068	0.654858	0.434463
HES2	0.00977122	-0.0368381	0.0164844	-0.218	0.145903	0.434463
OSR2	0.00859385	-0.0302011	0.016562	-0.224	0.133826	0.434463
HMBOX1	0.0271057	-0.0452538	0.0168223	0.08	0.596198	0.434463
SMAD5	0.0696511	-0.0464615	0.0199265	0.504	0.000354518	0.473776
EHF	0.020344	-0.0495421	0.0202263	-0.055	0.715503	0.434463
CTCF	0.0170368	0.128927	0.0203392	-0.115	0.448324	0.434463
PROX1	0.0170368	-0.0352013	0.0253165	0.18	0.231181	0.434463
THRB	0.0516412	-0.0322079	0.0253311	-0.239	0.110424	0.463107
ZNF18	0.0241979	-0.0307555	0.0269581	-0.16	0.289686	0.434463
RELB	0.0631473	-0.0372258	0.0282343	0.141	0.348464	0.463107
HNF4A	0.0357251	-0.0353362	0.028712	-0.047	0.757017	0.434463
TEAD1	0.0490562	-0.0286554	0.0296388	-0.206	0.17048	0.463107
MLX	0.0286694	-0.0330448	0.0301883	-0.125	0.406899	0.434463
GATA4	0.0271057	-0.0499125	0.0307092	-0.072	0.636557	0.434463
ELF3	0.033835	-0.0445247	0.0318292	-0.157	0.296002	0.434463
FOXH1	0.0490562	-0.0255034	0.0318551	-0.19	0.205184	0.463107
ISL1	0.0125651	-0.0227075	0.0320341	0.013	0.931942	0.434463
IKZF1	0.115885	-0.0411364	0.0324046	0.274	0.0650022	0.50158
EOMES	0.0191842	-0.0316264	0.0333851	-0.14	0.351791	0.434463
GATA6	0.0631473	-0.0408405	0.0337435	-0.076	0.617167	0.463107
FOXA3	0.0785347	-0.0371817	0.0338257	-0.28	0.0593876	0.473776
NR3C1	0.126437	-0.0316788	0.0340035	-0.475	0.000841144	0.512547
TLX1	0.0241979	-0.0311292	0.034508	0.226	0.130829	0.434463
CEBPA	0.0477981	-0.0380192	0.0364772	0.663	5.29574e-07	0.463107
HEY1	0.0968656	-0.0638865	0.0373035	0.454	0.00151989	0.483748
SOX5	0.0731037	-0.0308951	0.0403819	-0.304	0.0398853	0.473776
KDM2B	0.0883394	-0.040663	0.0405059	0.278	0.061485	0.483748
NR4A1	0.0543392	-0.0452556	0.0406692	0.439	0.00229558	0.463107
ARNT	0.0663336	-0.0335975	0.0413389	0.151	0.317122	0.463107
ZNF768	0.033835	-0.0281185	0.0413855	-0.174	0.246365	0.434463
PGR	0.306528	-0.0399133	0.041614	-0.736	5.52681e-09	0.621297
MEF2A	0.0442112	-0.0266382	0.0424088	0.177	0.239738	0.463107
PRDM1	0.0377045	-0.068372	0.0439247	-0.157	0.298495	0.441051
ZNF341	0.190736	-0.0315209	0.0443311	0.266	0.0741527	0.561779
IRF1	0.0663336	-0.0455108	0.0444547	0.547	8.37423e-05	0.463107
ARNTL	0.0529685	-0.0251958	0.0452412	-0.111	0.460774	0.463107
FLI1	0.0191842	-0.0593762	0.045608	0.232	0.120449	0.434463
SIX2	0.0286694	-0.0379212	0.0475187	-0.044	0.771119	0.434463
TEAD3	0.0600886	-0.0276923	0.0476791	-0.105	0.488188	0.463107
SMAD3	0.137723	-0.0247671	0.0483436	0.105	0.488718	0.515772
OTX2	0.0804289	-0.0338608	0.0487734	-0.162	0.280809	0.473776
JUNB	0.0397765	-0.0257361	0.0490544	-0.069	0.648992	0.441051
ZNF316	0.0883394	-0.0285384	0.0493339	0.121	0.421858	0.483748
ZBTB2	0.0397765	0.0626091	0.0504708	-0.18	0.231227	0.441051
PDX1	0.0731037	-0.0229748	0.0511978	-0.248	0.0968193	0.473776
SOX6	0.0228483	-0.0339608	0.0522003	0.215	0.151934	0.434463
HLF	0.0883394	-0.0258132	0.0528463	0.051	0.737043	0.483748
ESRRA	0.0925237	-0.0390776	0.0556338	-0.378	0.00950276	0.483748
PRDM9	0.0529685	-0.0315833	0.0588509	0.351	0.0169047	0.463107
TAL1	0.0843091	-0.0282484	0.0589104	0.455	0.00150073	0.483748
ZNF554	0.0804289	-0.020988	0.0602578	-0.071	0.639674	0.473776
STAT5B	0.0925237	-0.031612	0.0613038	0.345	0.0189322	0.483748
NR2F2	0.23941	-0.0251668	0.0630148	-0.229	0.126274	0.574303
ZIM3	0.0731037	-0.0327385	0.0630873	-0.09	0.551147	0.473776
SRF	0.0804289	0.0476308	0.065438	-0.022	0.883133	0.473776
CXXC1	0.121071	-0.0640928	0.0656443	0.304	0.0400474	0.50158
ZFHX2	0.0804289	-0.0222712	0.0657676	0.473	0.000910946	0.473776
MECOM	0.0663336	-0.0469229	0.0661473	0.6	1.03953e-05	0.463107
NEUROD1	0.0804289	-0.0285084	0.0663148	0.16	0.289258	0.473776
ZSCAN16	0.101369	0.040091	0.0670716	-0.344	0.0191958	0.483748
GATA1	0.121071	-0.0299971	0.0677787	0.37	0.0114712	0.50158
ZNF335	0.159308	-0.029127	0.0688773	-0.045	0.765833	0.536435
EPAS1	0.121071	-0.0220916	0.0692568	0.136	0.367281	0.50158
ASCL2	0.668065	-0.0319194	0.0700907	-0.886	2.56208e-16	0.84517
SP7	0.131987	-0.0261051	0.070875	-0.317	0.032091	0.515772
BATF3	0.0631473	-0.031201	0.0718295	0.027	0.85855	0.463107
ZNF121	0.23941	0.0257168	0.0721174	0.376	0.00994598	0.574303
PAX3	0.115874	-0.0207719	0.0722782	0.186	0.21568	0.50158
MYNN	0.183389	-0.0226317	0.0776371	0.166	0.270117	0.5531
SPDEF	0.101369	-0.0237356	0.0783969	-0.122	0.419514	0.483748
EBF1	0.137723	-0.0285583	0.0789552	0.206	0.170379	0.515772
NR1H2	0.162605	-0.0272697	0.0796636	-0.29	0.0503076	0.536435
IRF4	0.126437	-0.0304223	0.0801033	0.501	0.000389008	0.512547
FOXO3	0.0600886	-0.0242049	0.0815224	-0.133	0.378822	0.463107
KLF10	0.115885	-0.0402937	0.0835968	-0.421	0.00360967	0.50158
FOXA2	0.257431	-0.0257304	0.0839616	-0.631	2.57117e-06	0.581147
ETV5	0.033835	-0.0371073	0.08513	-0.102	0.501349	0.434463
ZNF184	0.115885	-0.0216194	0.0874132	-0.182	0.227165	0.50158
GLIS3	0.101369	-0.0216354	0.0892096	0.36	0.0139011	0.483748
ZNF3	0.0663336	-0.0294477	0.090668	0.073	0.62763	0.463107
PPARG	0.169326	-0.0309757	0.0940697	-0.042	0.783271	0.536435
RXRB	0.206078	-0.0227333	0.0970814	-0.156	0.301247	0.574303
HOXA2	0.169326	-0.0245042	0.0999516	-0.556	5.92741e-05	0.536435
ZNF449	0.248306	-0.0184952	0.101106	-0.102	0.498523	0.574303
GFI1	0.0925237	-0.0200019	0.101708	0.605	8.27053e-06	0.483748
SPIB	0.14977	-0.0372901	0.103917	0.614	5.60287e-06	0.532674
TCF7	0.137711	-0.0266039	0.104772	-0.144	0.338408	0.515772
NANOG	0.14365	-0.0320428	0.107154	-0.116	0.442135	0.515772
BATF	0.214077	-0.0236556	0.107855	0.286	0.0538562	0.574303
ZNF264	0.14365	-0.0205792	0.109237	-0.263	0.0775367	0.515772
ZBTB20	0.14365	-0.0216351	0.110293	0.273	0.0659112	0.515772
LYL1	0.206078	-0.0387255	0.111088	0.609	7.07515e-06	0.574303
HOXC9	0.156088	0.021934	0.112063	0.023	0.877942	0.536435
ZNF467	0.47481	-0.0330726	0.116995	-0.105	0.488091	0.742753
IKZF2	0.110875	-0.0265343	0.117289	0.261	0.0798059	0.50158
OVOL2	0.137723	-0.0227066	0.118903	0.071	0.637903	0.515772
ZNF324	0.169326	-0.0236131	0.119027	-0.258	0.0838961	0.536435
PRDM6	0.243815	-0.0260273	0.119296	-0.467	0.00108232	0.574303
ZEB2	0.266786	-0.0292327	0.120501	0.041	0.784297	0.591638
ZIC2	0.101369	-0.0216577	0.122689	-0.16	0.287219	0.483748
EGR3	0.243815	-0.0179997	0.123585	0.295	0.0466639	0.574303
ZNF384	0.14365	0.0602022	0.123588	-0.168	0.265329	0.515772
KMT2A	0.198299	-0.0412652	0.124073	0.197	0.189078	0.574303
NFATC1	0.214077	-0.0285818	0.125492	0.14	0.352898	0.574303
RARG	0.23074	-0.0217779	0.127211	-0.388	0.00768435	0.574303
T	0.169326	-0.0218974	0.127659	0.004	0.979002	0.536435
PPARD	0.0968656	-0.0184573	0.128941	-0.046	0.75963	0.483748
ETV4	0.190736	-0.0212247	0.129416	-0.298	0.044084	0.561779
JUN	0.248306	-0.0221664	0.13937	0.078	0.607956	0.574303
PATZ1	0.156088	-0.024762	0.141453	-0.104	0.493641	0.536435
POU2F2	0.276373	-0.0198362	0.145071	0.272	0.0675407	0.595386
MEF2B	0.23941	-0.0209342	0.15005	0.35	0.0172656	0.574303
CEBPB	0.156088	-0.020593	0.15008	0.426	0.00314524	0.536435
MEIS2	0.137723	-0.0227099	0.150676	0.104	0.490601	0.515772
GLIS2	0.248306	-0.0218556	0.15069	0.066	0.665057	0.574303
TBX21	0.214077	-0.0256589	0.152399	0.544	9.15597e-05	0.574303
EGR2	0.218145	-0.0182102	0.152481	0.204	0.174869	0.574303
SIX5	0.162605	-0.0355218	0.152755	-0.168	0.264251	0.536435
MSC	0.0631473	-0.022826	0.152808	0.189	0.207837	0.463107
BCL6	0.306528	-0.0221298	0.154488	0.472	0.000919121	0.621297
SETDB1	0.162605	-0.022089	0.156829	-0.267	0.072745	0.536435
TCF7L2	0.286191	-0.0216866	0.158361	-0.07	0.644739	0.602761
SOX2	0.106037	-0.0223392	0.161884	0.009	0.953996	0.493532
BCL11A	0.502415	-0.0181871	0.167278	0.404	0.00541271	0.757642
ELK4	0.3278	-0.0277877	0.168846	-0.08	0.596079	0.630514
STAT3	0.0968656	-0.0277324	0.169212	-0.117	0.439022	0.483748
NR2C2	0.0516412	-0.0215964	0.174048	0.088	0.561758	0.463107
TCF3	0.350008	-0.021896	0.177394	0.623	3.73631e-06	0.640548
HMGA1	0.121071	0.0825906	0.178606	0.005	0.973164	0.50158
EBF3	0.183389	0.0142628	0.178831	-0.186	0.216337	0.5531
SOX17	0.131987	-0.0231028	0.180548	-0.014	0.925422	0.515772
HOXA6	0.286191	-0.0199053	0.182515	-0.287	0.0529907	0.602761
ZBTB11	0.222297	0.0657878	0.182737	0.069	0.649245	0.574303
PRDM14	0.198299	-0.0199438	0.183269	0.053	0.725034	0.574303
TFEB	0.276373	-0.0184829	0.183373	0.148	0.325031	0.595386
PHOX2B	0.190736	0.0230681	0.183963	0.19	0.205331	0.561779
BACH2	0.266786	-0.0223907	0.184854	0.517	0.000236293	0.591638
USF1	0.183389	-0.0207155	0.187001	-0.059	0.699311	0.5531
TFAP2A	0.23941	-0.0188233	0.188866	-0.009	0.95242	0.574303
NFYC	0.317047	-0.0292319	0.188975	-0.492	0.000519546	0.622536
NFIA	0.276373	-0.0181317	0.192815	-0.126	0.404118	0.595386
TEAD4	0.222297	-0.0169129	0.193379	-0.341	0.0204731	0.574303
RUNX3	0.286191	-0.0193178	0.199653	0.455	0.00147728	0.602761
PBX4	0.23074	-0.0231021	0.200526	-0.252	0.0906963	0.574303
STAT6	0.206078	-0.0224292	0.204093	0.218	0.144884	0.574303
E2F6	0.106027	-0.0257187	0.204985	0.188	0.210441	0.493532
ATF3	0.115885	-0.0231728	0.207875	-0.03	0.84499	0.50158
TET3	0.317047	-0.0217354	0.210491	-0.112	0.457048	0.622536
NR5A2	0.230726	-0.0143541	0.215594	-0.306	0.0386435	0.574303
ELF4	0.248306	-0.0228981	0.219466	0.07	0.645403	0.574303
GRHL2	0.749837	-0.0249812	0.221774	-0.797	3.58032e-11	0.877914
TP63	0.338787	-0.0143939	0.225002	0.026	0.86258	0.632291
ZNF317	0.222297	-0.0241627	0.226034	0.007	0.963387	0.574303
ZFP42	0.23074	-0.020522	0.227758	0.116	0.441969	0.574303
STAT2	0.33325	-0.0251508	0.229065	0.115	0.447623	0.632291
VEZF1	0.317047	-0.0213436	0.230056	-0.088	0.559727	0.622536
ETV6	0.176253	-0.0289135	0.230248	0.363	0.0132465	0.54465
VDR	0.222297	-0.0176204	0.230345	0.179	0.234451	0.574303
ZNF24	0.162605	-0.0139598	0.23228	-0.022	0.883753	0.536435
RELA	0.286191	-0.0232727	0.233885	-0.05	0.741594	0.602761
STAT4	0.23941	-0.0211461	0.23399	0.326	0.0269803	0.574303
FOSL2	0.235032	-0.0162479	0.240182	0.039	0.794379	0.574303
PBX2	0.422172	-0.0147606	0.24087	0.05	0.742122	0.704266
TWIST1	0.176253	-0.012247	0.241331	-0.136	0.36844	0.54465
RFX1	0.266786	-0.015328	0.242823	-0.118	0.434778	0.591638
THAP11	0.257431	-0.0249486	0.243648	-0.337	0.0221296	0.581147
AR	0.668065	-0.0230732	0.24555	-0.826	1.50615e-12	0.84517
RXRA	0.101369	-0.0274197	0.247689	0.188	0.211985	0.483748
ZNF701	0.435012	-0.017728	0.253421	-0.667	4.16913e-07	0.709954
FOXK2	0.206078	-0.0208048	0.255336	0.085	0.574599	0.574303
MYF5	0.39721	-0.0157508	0.259054	0.142	0.344839	0.693279
ESR1	0.317047	-0.0144914	0.260921	-0.579	2.50615e-05	0.622536
ZNF652	0.448059	-0.0170622	0.261778	-0.175	0.244098	0.718802
CTCFL	0.481619	0.0296553	0.263081	0.278	0.0616875	0.745617
BACH1	0.373147	-0.024366	0.26477	0.2	0.182198	0.663568
RUNX1	0.169326	-0.033523	0.266647	0.615	5.3101e-06	0.536435
SCRT2	0.257431	-0.0125539	0.269526	0.034	0.821413	0.581147
NFKB2	0.422186	-0.0191739	0.273807	0.172	0.25342	0.704266
ZNF35	0.422186	-0.0191984	0.27506	-0.452	0.00163086	0.704266
KLF11	0.257431	-0.0196297	0.27572	-0.415	0.00409466	0.581147
NKX2-1	0.422186	-0.0191241	0.279292	-0.31	0.0361759	0.704266
TFAP2C	0.3278	-0.0180414	0.281879	-0.147	0.328596	0.630514
PITX3	0.306528	-0.0137924	0.281892	-0.048	0.751968	0.621297
BPTF	0.700359	-0.0101134	0.282654	-0.385	0.00822714	0.8657
CDX2	0.448059	-0.0177908	0.285896	-0.434	0.00260546	0.718802
NFATC3	0.317047	-0.0140943	0.289148	0.207	0.167191	0.622536
ZBTB16	0.176253	-0.0194868	0.294794	0.453	0.00158609	0.54465
NFE2	0.474797	-0.0168484	0.295793	0.586	1.88729e-05	0.742753
TFAP4	0.206078	0.0194697	0.295938	-0.312	0.0347456	0.574303
HSF1	0.488508	-0.0182952	0.300381	-0.097	0.523371	0.745617
PAX7	0.338787	-0.0125199	0.302275	0.01	0.945444	0.632291
ZNF274	0.276373	-0.0132047	0.303172	0.149	0.322221	0.595386
ZNF574	0.448059	-0.0219218	0.309449	-0.437	0.00241223	0.718802
KLF6	0.361461	-0.0216864	0.314032	0.046	0.759166	0.648909
SCRT1	0.560072	-0.0117138	0.314131	-0.085	0.57224	0.784934
MNT	0.39721	-0.0168693	0.315394	-0.055	0.714136	0.693279
NKX2-5	0.338787	-0.0182084	0.315473	-0.093	0.540811	0.632291
FOXA1	0.716728	-0.0230658	0.315885	-0.777	2.21123e-10	0.871634
MAFG	0.23074	-0.0131527	0.315933	0.299	0.0434257	0.574303
BCL11B	0.3278	-0.0200369	0.316475	0.288	0.0519215	0.630514
TFE3	0.248306	-0.014727	0.320369	-0.138	0.359311	0.574303
TBX2	0.435012	-0.0123211	0.323067	0.135	0.369434	0.709954
ZBTB48	0.749837	-0.0152429	0.324255	0.245	0.100189	0.877914
ZBTB6	0.23941	-0.0121655	0.32444	-0.129	0.394647	0.574303
ZFP1	0.350008	-0.0172469	0.324526	-0.168	0.265838	0.640548
REST	0.448059	-0.0148636	0.326143	0.038	0.802994	0.718802
YY2	0.385064	-0.0184288	0.327297	0.167	0.267237	0.681545
BHLHE40	0.422172	-0.0165144	0.327806	0.166	0.271503	0.704266
FEZF1	0.422186	-0.0155529	0.328775	-0.239	0.109647	0.704266
REL	0.306528	-0.0164307	0.335032	0.32	0.0303004	0.621297
TBP	0.488508	-0.0294863	0.339065	-0.085	0.572237	0.745617
MEIS1	0.350008	-0.0143005	0.339838	0.388	0.00774731	0.640548
FOXK1	0.461327	0.0149145	0.340592	-0.056	0.714095	0.73384
MYC	0.33325	-0.0261111	0.340928	-0.035	0.819036	0.632291
MAF	0.355691	-0.0160639	0.34328	0.372	0.0108346	0.644689
ESR2	0.733221	-0.011	0.343494	0.143	0.34384	0.877914
HOMEZ	0.409585	-0.0148112	0.352392	-0.247	0.0976074	0.704266
HOXB13	0.620759	0.0216152	0.352501	-0.805	1.59902e-11	0.832834
TCF12	0.296243	-0.0180699	0.361768	0.424	0.0033076	0.613646
SP5	0.488508	-0.014958	0.362273	-0.231	0.122191	0.745617
ZNF143	0.560072	-0.0179783	0.386294	-0.26	0.0812944	0.784934
ZBTB14	0.296243	-0.0162008	0.390812	0.256	0.0855783	0.613646
ZNF444	0.355691	-0.0195829	0.391393	-0.215	0.150508	0.644689
ARID3A	0.373147	-0.0128271	0.391977	0.037	0.807236	0.663568
SP1	0.409585	0.0341035	0.39415	-0.492	0.000520009	0.704266
FOSB	0.317047	-0.0112131	0.399256	0.279	0.0607629	0.622536
SP2	0.502402	-0.0181686	0.399998	-0.44	0.00218998	0.757642
ATF4	0.51653	-0.00979826	0.400979	0.316	0.0325871	0.772745
ZNF22	0.248306	0.0125663	0.401539	0.115	0.448371	0.574303
PBX3	0.361461	-0.0141599	0.403074	-0.048	0.749216	0.648909
NR2F1	0.51653	-0.0119269	0.405807	0.278	0.0611159	0.772745
STAT1	0.461313	-0.0160287	0.414792	-0.082	0.58604	0.73384
POU2F1	0.47481	0.0119006	0.415752	-0.49	0.00054265	0.742753
SNAI2	0.276373	-0.0090831	0.420417	-0.453	0.00155624	0.595386
NR2F6	0.700367	-0.0104036	0.423101	0.151	0.315354	0.8657
ASCL1	0.488508	0.0102416	0.42528	-0.256	0.0860516	0.745617
CLOCK	0.668065	-0.0118759	0.427714	0.104	0.490803	0.84517
GMEB2	0.530847	-0.0217202	0.428322	-0.364	0.0128187	0.781754
HIC1	0.502415	-0.00986159	0.434859	0.597	1.19853e-05	0.757642
WT1	0.435012	0.0130016	0.436645	0.324	0.0280748	0.709954
SMAD4	0.3278	-0.0136764	0.441239	-0.191	0.202623	0.630514
MAZ	0.973687	-0.0131835	0.442122	-0.267	0.0733756	0.994796
DUX4	0.605321	-0.00932814	0.443222	0.046	0.761498	0.820884
HNF4G	0.973687	-0.0114462	0.443289	-0.719	1.82792e-08	0.994796
FOXP1	0.560072	-0.0149874	0.463115	-0.331	0.0246259	0.784934
NFE2L2	0.636367	-0.00766276	0.476933	0.37	0.0112646	0.844755
KLF4	0.652138	0.0104831	0.495625	-0.091	0.547531	0.84517
ZNF217	0.834523	-0.0103274	0.498613	-0.579	2.5272e-05	0.933576
NFKB1	0.47481	-0.00981214	0.500037	-0.014	0.925912	0.742753
PKNOX1	0.422186	-0.00941122	0.503632	-0.057	0.707004	0.704266
NFIB	0.545362	0.010081	0.511581	-0.176	0.241137	0.784934
MYRF	0.545362	-0.0122544	0.514564	-0.173	0.250629	0.784934
HIF3A	0.39721	0.0087241	0.515235	-0.254	0.0885261	0.693279
MYB	0.76657	-0.0141325	0.520764	0.46	0.0012973	0.891966
E4F1	0.886342	-0.010841	0.523197	0.354	0.0157504	0.971369
NR1H3	0.716728	-0.0101847	0.53031	-0.398	0.00613724	0.871634
MAFF	0.14365	0.00834215	0.532699	0.375	0.0102359	0.515772
ZNF792	0.488508	-0.0113039	0.534034	-0.102	0.499897	0.745617
POU5F1	0.716728	-0.00823811	0.534408	-0.098	0.516937	0.871634
SP4	0.560072	0.00981309	0.535543	-0.395	0.00658969	0.784934
ZFP64	0.560072	-0.00678853	0.547147	0.059	0.696489	0.784934
NFIC	0.668065	-0.00785248	0.551736	-0.268	0.0715749	0.84517
GLIS1	0.590056	0.0071741	0.556076	0.009	0.95305	0.811866
CREB1	0.652138	0.0202359	0.556149	-0.602	9.71267e-06	0.84517
PAX5	0.605321	-0.00761101	0.560488	0.425	0.00327569	0.820884
ZNF382	0.886342	-0.00893064	0.560989	-0.127	0.401249	0.971369
ETV1	0.921174	-0.0132317	0.564845	-0.129	0.391867	0.990307
KLF1	0.851727	0.00888718	0.565172	0.048	0.753707	0.941646
MAFK	0.435012	0.00734246	0.566518	0.329	0.0255952	0.709954
LEF1	0.749837	-0.0107294	0.566572	-0.173	0.249933	0.877914
TCF7L1	0.350008	0.00890909	0.569874	0.289	0.0516587	0.640548
ELF1	0.560072	-0.0182106	0.572202	-0.2	0.18159	0.784934
HNF1B	0.574972	-0.00679194	0.573337	-0.162	0.282962	0.796928
MAX	0.530847	-0.0161318	0.577789	-0.162	0.282776	0.781754
HIF1A	0.545362	0.00894124	0.579208	-0.148	0.327308	0.784934
FOXO1	0.296243	-0.00889419	0.580131	0.53	0.000151509	0.613646
FOXP3	0.652138	-0.00920031	0.585693	0.262	0.0783833	0.84517
ATF2	0.956158	-0.00690589	0.589519	0.147	0.329501	0.990307
SOX4	0.530847	-0.00762846	0.600159	-0.04	0.792586	0.781754
EGR1	0.749837	0.00819385	0.602774	0.067	0.658328	0.877914
ZNF486	0.668065	0.0073027	0.603326	-0.372	0.0109677	0.84517
HAND2	0.574972	0.00520424	0.609319	0.265	0.074971	0.796928
RBPJ	0.590056	0.0132888	0.613096	-0.409	0.00477863	0.811866
FOXM1	0.956158	-0.00992492	0.613327	-0.699	6.43721e-08	0.990307
MBD2	0.749829	-0.00583811	0.61414	-0.203	0.176754	0.877914
TP73	0.700367	0.00544618	0.617667	0.028	0.852578	0.8657
E2F7	0.652138	-0.0069785	0.61873	-0.006	0.970237	0.84517
CEBPG	0.749837	-0.00773246	0.627148	0.385	0.0082448	0.877914
MECP2	0.783413	0.00617143	0.630062	0.23	0.123756	0.89771
DDIT3	0.991227	0.0061127	0.63201	0.221	0.140784	0.999178
GABPA	0.545362	-0.013665	0.632534	-0.139	0.357135	0.784934
TRPS1	0.409585	-0.0077293	0.637094	-0.245	0.100595	0.704266
SREBF2	0.545362	-0.00863773	0.643196	0.438	0.00235955	0.784934
SMAD1	0.668065	-0.00964812	0.644181	0.299	0.0436859	0.84517
ZKSCAN1	0.552681	-0.00467435	0.644277	-0.09	0.551403	0.784934
ETS1	0.560072	-0.0122588	0.648664	0.092	0.545035	0.784934
KLF15	0.817397	0.00781891	0.650221	-0.515	0.000251908	0.925401
NKX3-1	0.530834	0.0111417	0.664621	-0.848	1.08652e-13	0.781754
HNF1A	0.620759	-0.00549417	0.671888	-0.1	0.508311	0.832834
ATF7	0.605321	-0.00630523	0.676733	0.299	0.0433739	0.820884
ZNF778	0.636367	0.00646609	0.677199	-0.357	0.0148457	0.844755
ZEB1	0.668065	-0.00717906	0.686567	-0.15	0.32121	0.84517
ATF1	0.834523	-0.00981698	0.687659	-0.336	0.0222349	0.933576
ZBTB42	0.700367	-0.00557679	0.691164	-0.097	0.522549	0.8657
HOXC5	0.652138	0.00552701	0.695779	-0.203	0.176031	0.84517
CREM	0.652138	0.0111627	0.697868	-0.195	0.194631	0.84517
KLF16	0.956158	0.00922607	0.699373	0.087	0.563846	0.990307
HES1	0.620759	0.00688368	0.70133	-0.207	0.166671	0.832834
TBX5	0.834523	-0.00521885	0.702974	0.039	0.795461	0.933576
YY1	0.749837	-0.0103115	0.713622	0.059	0.698584	0.877914
RUNX2	0.817397	0.00422176	0.71374	-0.031	0.839957	0.925401
NFIL3	0.938651	-0.00612107	0.72932	-0.216	0.148581	0.990307
NRF1	1	-0.0084279	0.729611	-0.211	0.158859	1
GATA3	0.749837	-0.0052864	0.732375	-0.536	0.000122803	0.877914
JUND	0.684144	-0.00570605	0.732987	0.11	0.467699	0.862617
GATA2	0.938651	-0.00508845	0.736901	-0.489	0.000566537	0.990307
TFDP1	0.956158	-0.006752	0.746751	-0.277	0.0622941	0.990307
NFYA	0.851727	-0.00830126	0.747476	0.109	0.469747	0.941646
ZNF680	0.783413	-0.00469048	0.755395	-0.306	0.0387816	0.89771
MEF2C	0.749837	-0.0040782	0.763422	0.312	0.0347132	0.877914
MIXL1	1	-0.00597663	0.769089	-0.225	0.132576	1
GFI1B	0.605321	0.00418437	0.772226	-0.057	0.704556	0.820884
SOX9	0.886342	-0.00425625	0.778862	-0.488	0.000586619	0.971369
AHR	0.956158	-0.00301598	0.779433	-0.652	9.39423e-07	0.990307
NEUROG2	0.903735	-0.00338861	0.779507	0.211	0.158978	0.984705
ZFHX3	1	-0.0035364	0.783294	-0.078	0.607392	1
ERF	0.991227	-0.00390859	0.788926	-0.73	8.84997e-09	0.999178
POU3F2	0.851727	0.00257151	0.799016	-0.028	0.855893	0.941646
ZBTB33	0.991227	-0.00446218	0.803811	0.039	0.799046	0.999178
ZNF490	0.991227	-0.00268743	0.804718	-0.068	0.651097	0.999178
ETV2	0.574972	-0.0017214	0.815223	-0.403	0.00546816	0.796928
MYOD1	0.338787	-0.003051	0.821178	0.441	0.00215902	0.632291
MITF	0.991227	0.00165749	0.828812	0.555	6.32434e-05	0.999178
ZBTB17	0.903735	-0.00287832	0.830368	-0.282	0.0578696	0.984705
ZSCAN22	0.636367	-0.00397837	0.838585	-0.075	0.618555	0.844755
MYCN	0.76657	0.0048347	0.841488	-0.024	0.876458	0.891966
IKZF5	0.956158	-0.00314685	0.846009	-0.154	0.306559	0.990307
MXI1	0.800357	-0.00427099	0.85257	-0.096	0.526259	0.911585
RFX5	0.708523	-0.00287463	0.855601	-0.436	0.00244001	0.871634
HOXA9	0.921174	0.00327649	0.862787	-0.111	0.461481	0.990307
TCF4	0.956158	0.00153873	0.863823	0.432	0.00269514	0.990307
ELK3	0.825944	0.00203576	0.864226	0.272	0.0671475	0.932278
ONECUT2	0.938651	-0.00211637	0.870743	-0.257	0.0846926	0.990307
ZNF770	0.921174	-0.00193834	0.87696	0.066	0.66494	0.990307
ZNF146	0.921174	-0.00216708	0.880171	-0.473	0.000901218	0.990307
IRF3	0.956158	0.00184385	0.88033	-0.027	0.858567	0.990307
E2F4	0.783406	0.0043752	0.880375	-0.255	0.0878151	0.89771
STAT5A	0.973687	0.00220515	0.882139	0.309	0.0368901	0.994796
TP53	0.783413	0.00220248	0.888522	0.039	0.796317	0.89771
CEBPD	0.938651	-0.00249678	0.891078	0.499	0.000409785	0.990307
E2F1	0.973687	0.00637117	0.903365	-0.431	0.00275649	0.994796
IRF2	0.700367	-0.00265068	0.906195	-0.031	0.839341	0.8657
KLF5	0.851727	0.00273054	0.915111	-0.426	0.00314642	0.941646
ZNF280A	0.435012	-0.00140119	0.920176	-0.314	0.0336645	0.709954
ZNF580	0.668065	-0.00141101	0.931992	-0.122	0.419689	0.84517
FOS	0.716728	0.00081307	0.933217	0.327	0.026331	0.871634
RBAK	0.783413	-0.000786063	0.940123	-0.061	0.687521	0.89771
ERG	0.733221	-0.00157739	0.941389	-0.133	0.378714	0.877914
ZBTB26	0.733221	-0.00166227	0.944425	0.028	0.854296	0.877914
PLAG1	0.800357	0.000419272	0.956127	0.202	0.178109	0.911585
FOSL1	0.700359	-0.00102989	0.96388	0.288	0.0523823	0.8657
E2F8	0.973687	-0.000411614	0.983943	0.077	0.610597	0.994796
KLF9	0.956158	0.00103418	0.99343	-0.46	0.00128114	0.990307
ZBTB7A	0.956158	-0.000662759	0.996177	0.446	0.0018886	0.990307

## Sheet: 9. Griffin Mean Coverage
gene	mannu_pvalue	log2FC	ancova_pvalue	pearson_rho	pearson_pvalue_(TFx correlation)	FDR_Adjusted_pvalue
OSR2	0.0600886	-0.0109772	0.00171468	-0.671	3.34189e-07	0.706067
NEUROG2	0.020344	-0.007829	0.00409115	-0.329	0.0254814	0.706067
ZIC2	0.0228441	-0.0116042	0.00479011	-0.487	0.000593781	0.706067
PDX1	0.0320258	-0.00871597	0.00481026	-0.447	0.00182829	0.706067
NANOG	0.00232208	-0.00833429	0.00583055	0.079	0.603649	0.706067
POU5F1	0.00471757	-0.00789238	0.00622744	-0.133	0.377258	0.706067
FEZF1	0.137723	-0.00913008	0.00766335	-0.71	3.37724e-08	0.706067
GLIS3	0.0320311	-0.00657578	0.0112629	0.259	0.0823172	0.706067
ESR2	0.00858771	-0.00757095	0.0114317	-0.202	0.178522	0.706067
HLF	0.0110903	-0.0084045	0.011899	-0.192	0.202074	0.706067
RELB	0.0175459	-0.0106867	0.0122386	0.248	0.0964554	0.706067
FOXH1	0.00639438	-0.00705702	0.0140069	-0.144	0.341067	0.706067
HNF4A	0.0600886	-0.00951231	0.0145158	-0.346	0.0183519	0.706067
GLIS1	0.0585904	-0.0071743	0.0194204	-0.4	0.0059328	0.706067
MYNN	0.0490562	-0.00989314	0.0197351	-0.14	0.352663	0.706067
HOXA2	0.190736	-0.0128181	0.0238162	-0.624	3.62793e-06	0.706067
TFEB	0.0256161	-0.00895273	0.0253893	-0.009	0.95305	0.706067
GATA4	0.0442112	-0.00713829	0.0255714	-0.313	0.0339187	0.706067
PRDM14	0.0490562	-0.00808542	0.0256915	0.015	0.920082	0.706067
PHOX2B	0.0151033	0.00592204	0.0265985	0.164	0.277032	0.706067
ZNF778	0.183389	-0.0103323	0.0269494	-0.591	1.55692e-05	0.706067
T	0.0804289	-0.00620984	0.0283706	-0.18	0.230281	0.706067
PBX3	0.0663336	-0.0106725	0.0302459	-0.169	0.261848	0.706067
ZNF341	0.0883394	-0.012589	0.0306247	-0.142	0.347813	0.706067
EOMES	0.0442112	-0.00588969	0.0306303	-0.162	0.283246	0.706067
RFX1	0.0465807	-0.00753276	0.0317587	-0.141	0.348574	0.706067
PPARG	0.0442112	-0.0106237	0.0323638	-0.245	0.100702	0.706067
TEAD4	0.14977	-0.0077596	0.0334269	-0.422	0.00347341	0.706067
HSF1	0.0748728	-0.00894164	0.0347905	-0.295	0.0463503	0.706067
ZNF486	0.0256161	0.00680467	0.034935	-0.365	0.0127225	0.706067
ZNF467	0.169313	-0.00848197	0.0352004	-0.415	0.00415193	0.706067
ZNF263	0.198299	-0.00888011	0.0387686	-0.149	0.324074	0.706067
STAT2	0.076695	-0.0138901	0.040662	-0.228	0.128099	0.706067
TFAP2A	0.121071	-0.00994638	0.0460887	-0.376	0.00993195	0.706067
STAT6	0.0883394	-0.0110656	0.0470828	0.286	0.0542405	0.706067
NR2F2	0.361447	-0.00901562	0.0476098	-0.648	1.11845e-06	0.706067
MAZ	0.140638	-0.0171909	0.0485432	-0.252	0.0905659	0.706067
MYOG	0.14365	-0.00720565	0.0536477	-0.091	0.548934	0.706067
POU2F2	0.121071	-0.0101993	0.0559483	0.143	0.343041	0.706067
LEF1	0.0804289	-0.0132307	0.057716	-0.127	0.398478	0.706067
RELA	0.0968656	-0.0129605	0.0581114	-0.059	0.696938	0.706067
E2F7	0.101369	-0.00836093	0.0581914	-0.049	0.744921	0.706067
ZNF382	0.110875	-0.00601575	0.0634227	-0.15	0.318165	0.706067
ZFHX2	0.276373	-0.00605796	0.0636072	-0.094	0.53493	0.706067
SOX5	0.143638	-0.00603979	0.0647226	-0.485	0.000635576	0.706067
NR1H2	0.33325	-0.0089479	0.064734	-0.615	5.54557e-06	0.706067
BPTF	0.23074	-0.00461063	0.0651281	-0.502	0.000374114	0.706067
RUNX2	0.306528	-0.00473941	0.0652891	-0.502	0.000384322	0.706067
ETV5	0.121071	-0.014895	0.0663057	-0.291	0.0495474	0.706067
MYF5	0.14365	-0.00689109	0.0665552	-0.248	0.096711	0.706067
ESRRA	0.684135	-0.00782783	0.066736	-0.761	8.37975e-10	0.845647
BATF	0.0843091	-0.00633711	0.0672506	0.194	0.197453	0.706067
KLF5	0.115874	-0.0157948	0.0690043	-0.386	0.00813374	0.706067
SP2	0.198299	-0.0201926	0.0691832	-0.276	0.062942	0.706067
USF1	0.149758	-0.0109025	0.0693677	-0.273	0.0660341	0.706067
VEZF1	0.126437	-0.0135542	0.0696907	-0.214	0.154153	0.706067
EGR2	0.126437	-0.00643553	0.0698406	0.028	0.852004	0.706067
EGR3	0.0529685	-0.00528584	0.0699477	0.212	0.156419	0.706067
REST	0.32238	-0.00846479	0.070573	-0.184	0.219711	0.706067
ZSCAN16	0.198299	0.00630196	0.0725661	-0.471	0.000941069	0.706067
USF2	0.162605	-0.0102797	0.0726207	-0.209	0.162816	0.706067
GMEB2	0.126437	-0.0252444	0.0750623	-0.331	0.0248246	0.706067
GLIS2	0.206064	-0.0128317	0.076755	-0.239	0.108974	0.706067
OVOL2	0.179781	-0.00884117	0.077478	-0.263	0.0769362	0.706067
SOX2	0.131987	-0.00506387	0.0776046	-0.244	0.101863	0.706067
MITF	0.14977	-0.00868303	0.0783304	-0.169	0.260533	0.706067
NRF1	0.183389	-0.0193457	0.078562	-0.311	0.0353324	0.706067
MYOD1	0.0925237	-0.0072147	0.0805819	-0.082	0.588202	0.706067
TCF7L1	0.14977	-0.00984466	0.0806854	-0.358	0.0147163	0.706067
SP7	0.198299	-0.0064135	0.0816536	-0.574	3.06137e-05	0.706067
NFYC	0.194477	-0.0158646	0.0843136	-0.32	0.0303185	0.706067
ZBTB6	0.183375	-0.00571768	0.085717	-0.454	0.00152268	0.706067
CDX2	0.206064	-0.00708132	0.0858313	-0.684	1.61394e-07	0.706067
TEAD1	0.214048	-0.0054511	0.0875538	-0.494	0.000483476	0.706067
MNT	0.23941	-0.0129219	0.0890806	-0.278	0.0609403	0.706067
TBX5	0.257416	-0.00376677	0.0917484	-0.345	0.0186949	0.706067
ZBTB42	0.248306	-0.00636158	0.0930738	-0.528	0.0001612	0.706067
HMGA1	0.0320311	0.0145074	0.09328	-0.067	0.658326	0.706067
GATA3	0.409585	-0.00839215	0.094901	-0.688	1.27084e-07	0.708319
PGR	0.636367	-0.00996015	0.0952267	-0.828	1.33093e-12	0.816022
TCF7L2	0.190709	-0.00659069	0.0952762	-0.388	0.00766791	0.706067
BCL11B	0.198299	-0.0165022	0.0958121	-0.007	0.96058	0.706067
HOMEZ	0.222297	-0.00617047	0.0971608	-0.476	0.000828768	0.706067
ETV1	0.131987	-0.0142435	0.0978726	-0.218	0.145201	0.706067
HES2	0.306528	-0.0061035	0.0982072	-0.465	0.00113216	0.706067
ZFP64	0.115874	-0.00539705	0.100225	-0.098	0.518892	0.706067
PLAG1	0.137723	-0.00864697	0.100233	-0.033	0.827521	0.706067
PATZ1	0.159308	-0.0140223	0.100388	-0.25	0.0931672	0.706067
HEY1	0.156088	-0.0240007	0.101317	-0.197	0.190369	0.706067
PRDM1	0.131987	-0.00876414	0.101617	-0.224	0.135403	0.706067
ZSCAN22	0.176253	-0.0083619	0.102915	-0.296	0.0461119	0.706067
KLF11	0.198285	-0.0158818	0.105246	-0.212	0.157959	0.706067
GRHL2	0.749837	-0.00999338	0.105464	-0.815	5.26134e-12	0.875196
ZFX	0.23074	-0.0273571	0.106111	-0.236	0.114235	0.706067
HNF1B	0.0731037	-0.0051699	0.106167	-0.302	0.0416633	0.706067
SOX6	0.206078	-0.00568465	0.106313	0.203	0.176713	0.706067
BATF3	0.162605	-0.00533588	0.107293	0.179	0.233773	0.706067
HNF1A	0.126437	-0.00517452	0.108705	-0.402	0.00556943	0.706067
RBAK	0.33325	-0.00506652	0.109131	-0.329	0.0256769	0.706067
ZNF217	0.560072	-0.0100349	0.109395	-0.699	6.39861e-08	0.784934
NFKB2	0.14977	-0.00602034	0.109466	0.328	0.0258353	0.706067
TP63	0.115885	-0.00395412	0.110278	-0.436	0.00246428	0.706067
KLF10	0.23074	-0.0177038	0.11077	-0.299	0.0432165	0.706067
WT1	0.0925237	0.00453087	0.111416	0.159	0.290519	0.706067
IRF4	0.248306	-0.00579382	0.113934	0.315	0.0327983	0.706067
PKNOX1	0.296243	-0.00769975	0.114972	-0.342	0.0199732	0.706067
HIC1	0.0600886	-0.00695224	0.115782	0.366	0.0123186	0.706067
BCL11A	0.137723	-0.00579417	0.116804	0.288	0.0519543	0.706067
SPI1	0.162592	-0.00943055	0.117995	0.618	4.69671e-06	0.706067
NFIA	0.605298	-0.00530301	0.119102	-0.769	4.45717e-10	0.795142
ZNF18	0.60531	-0.00659899	0.120659	-0.563	4.5974e-05	0.795142
KLF9	0.350008	-0.014946	0.121226	-0.295	0.0464829	0.706067
TCF4	0.296243	-0.0044482	0.12197	0.239	0.108991	0.706067
SMAD5	0.198299	-0.0169589	0.122476	-0.113	0.454056	0.706067
KLF6	0.23074	-0.012175	0.123557	-0.306	0.0388045	0.706067
SP4	0.350008	-0.011457	0.125546	-0.234	0.117994	0.706067
NR2F1	0.281238	-0.00578599	0.125989	-0.025	0.868529	0.706067
E2F1	0.190736	-0.0238501	0.126314	-0.336	0.0223972	0.706067
RARG	0.56006	-0.00873799	0.126722	-0.602	9.5588e-06	0.784934
SCRT1	0.183389	-0.00399423	0.127078	-0.342	0.0200101	0.706067
FOXA2	0.590056	-0.00778203	0.127138	-0.767	5.27586e-10	0.788834
HMG20A	0.266786	-0.00474714	0.129056	-0.51	0.000291519	0.706067
GFI1B	0.23074	-0.00769372	0.131682	-0.141	0.350351	0.706067
FOXA1	0.733221	-0.0117026	0.132006	-0.857	3.18112e-14	0.869258
SP1	0.23941	-0.0222741	0.132063	-0.231	0.121626	0.706067
CXXC1	0.286191	-0.0274154	0.132093	-0.168	0.265728	0.706067
TFAP2C	0.461327	-0.00859297	0.132812	-0.524	0.000182893	0.730757
SETDB1	0.3278	-0.00804508	0.136096	-0.238	0.111518	0.706067
SMAD4	0.235032	-0.00669145	0.136735	-0.471	0.000961857	0.706067
SOX9	0.361461	-0.0101223	0.137062	-0.52	0.000211436	0.706067
SOX4	0.252825	-0.0103023	0.141092	-0.222	0.138231	0.706067
TWIST1	0.3278	-0.00450673	0.141117	-0.39	0.00731773	0.706067
YY2	0.222297	-0.0112384	0.142945	-0.14	0.352023	0.706067
NEUROD1	0.183389	-0.00636091	0.145143	-0.204	0.173506	0.706067
FOXP3	0.23074	-0.00784442	0.146074	0.273	0.0667983	0.706067
MYCN	0.214077	-0.0158116	0.146133	-0.265	0.0746878	0.706067
NR3C1	0.700367	-0.00615545	0.14877	-0.709	3.46837e-08	0.848998
TCF7	0.3278	-0.0045286	0.149566	-0.59	1.56284e-05	0.706067
IKZF2	0.422172	-0.00459083	0.150165	0.511	0.000285362	0.709954
NR2C2	0.262065	-0.00893243	0.151214	-0.076	0.615161	0.706067
TEAD3	0.385064	-0.00445296	0.153446	-0.446	0.00187465	0.708319
MYBL2	0.23941	-0.00716605	0.153594	-0.405	0.00522072	0.706067
THAP11	0.276373	-0.0132505	0.155087	-0.351	0.0167817	0.706067
SPIB	0.183389	-0.00634907	0.155152	0.523	0.000189882	0.706067
EHF	0.3278	-0.00760867	0.156077	-0.374	0.0104387	0.706067
NFIC	0.560072	-0.00608826	0.156118	-0.687	1.36379e-07	0.784934
KLF15	0.198299	-0.0102994	0.157053	-0.245	0.101356	0.706067
BACH1	0.276373	-0.00772941	0.157329	0.043	0.774468	0.706067
YY1	0.296243	-0.0184485	0.159724	-0.182	0.225459	0.706067
HIF1A	0.373147	-0.00810615	0.159792	-0.365	0.0125729	0.708319
ESR1	0.783413	-0.00533708	0.161172	-0.787	9.23159e-11	0.892286
STAT5A	0.14977	-0.00698685	0.163001	0.209	0.162671	0.706067
SOX17	0.206078	-0.00574938	0.166015	-0.161	0.283784	0.706067
ZNF490	0.0946645	-0.00952759	0.166345	0.032	0.831619	0.706067
ZNF554	0.350008	-0.00446469	0.167742	-0.348	0.0179141	0.706067
MYC	0.296243	-0.0194692	0.168188	-0.223	0.135751	0.706067
GATA6	0.23074	-0.00410321	0.168685	-0.195	0.194223	0.706067
TBP	0.385064	-0.0209425	0.169424	-0.24	0.107571	0.708319
RARA	0.222297	-0.00979588	0.169672	0.106	0.483011	0.706067
SIX5	0.3278	-0.0152289	0.170097	-0.176	0.241511	0.706067
FOXO3	0.422186	-0.00756281	0.170184	-0.426	0.00317629	0.709954
ZNF143	0.509434	-0.0112592	0.174733	-0.315	0.0329835	0.757711
ZBTB20	0.276373	-0.00743236	0.175551	-0.296	0.0455423	0.706067
REL	0.190736	-0.00831047	0.176966	0.168	0.265201	0.706067
FOXP1	0.474797	-0.00984239	0.177125	-0.45	0.00171215	0.739684
MAF	0.47481	-0.00637597	0.180114	0.291	0.0493789	0.739684
ASCL1	0.58248	-0.00484043	0.180933	-0.582	2.22797e-05	0.788834
EPAS1	0.39721	-0.00370888	0.181693	-0.132	0.380181	0.708319
E2F6	0.385064	-0.0105033	0.182532	-0.162	0.283016	0.708319
ELF1	0.317047	-0.0173734	0.183033	-0.214	0.154159	0.706067
RFX5	0.373147	-0.00833776	0.183744	-0.282	0.0574708	0.708319
PBX2	0.210036	-0.00427	0.183887	0.024	0.876309	0.706067
BHLHE40	0.306528	-0.0104449	0.184443	-0.099	0.512327	0.706067
HOXA6	0.605321	-0.0101946	0.184746	-0.523	0.000189237	0.795142
PROX1	0.296243	-0.00450966	0.185498	-0.156	0.299201	0.706067
ZNF121	0.214077	0.00439749	0.185804	-0.03	0.842489	0.706067
ETV2	0.435012	-0.00430111	0.186332	-0.616	5.07681e-06	0.709954
IKZF1	0.198299	-0.00732341	0.186454	0.219	0.14451	0.706067
ZNF384	0.248306	0.00588041	0.187227	-0.35	0.0170215	0.706067
NFIL3	0.349993	-0.00463014	0.187684	-0.399	0.006037	0.706067
KDM2B	0.391094	-0.0138131	0.187697	-0.159	0.292633	0.708319
XBP1	0.502415	-0.00389058	0.188613	-0.066	0.662557	0.754624
ZNF3	0.266772	-0.00555543	0.191146	-0.204	0.174615	0.706067
MLX	0.361461	-0.00650463	0.19238	-0.425	0.00320685	0.706067
SP5	0.590056	-0.0101033	0.194832	-0.308	0.0371511	0.788834
RXRB	0.39721	-0.00451646	0.195286	-0.305	0.0390084	0.708319
E4F1	0.350008	-0.00924197	0.196924	0.051	0.737207	0.706067
KLF1	0.409571	-0.00630479	0.197445	-0.278	0.0609946	0.708319
ELK4	0.23941	-0.0109446	0.197686	-0.188	0.211559	0.706067
ZSCAN9	0.435012	-0.00661852	0.198491	-0.448	0.00179629	0.709954
ARID3A	0.361461	-0.00492848	0.201046	-0.29	0.0507856	0.706067
ZEB2	0.502415	-0.00520835	0.202546	-0.146	0.334294	0.754624
KMT2A	0.39721	-0.0191409	0.20383	-0.209	0.162792	0.708319
FOSB	0.257431	-0.00347742	0.204873	0.026	0.864552	0.706067
EGR1	0.435012	-0.0104167	0.204991	-0.109	0.470961	0.709954
MAX	0.350008	-0.0164413	0.205093	-0.295	0.0464967	0.706067
ETV4	0.921174	-0.00755629	0.207338	-0.551	7.32557e-05	0.94886
ERF	0.869003	-0.0079641	0.207927	-0.82	3.20121e-12	0.920265
NFATC1	0.361461	-0.014266	0.208379	-0.165	0.274053	0.706067
ZSCAN4	0.257431	0.00418355	0.208758	-0.026	0.866249	0.706067
MXI1	0.338787	-0.0162194	0.209175	-0.265	0.0756558	0.706067
JUN	0.262065	-0.00692908	0.211541	-0.276	0.062864	0.706067
NFKB1	0.306528	-0.00470309	0.212609	-0.244	0.101767	0.706067
E2F8	0.286191	-0.00686235	0.212667	-0.183	0.223149	0.706067
NFYA	0.361461	-0.0152601	0.214149	0.036	0.813396	0.706067
ZNF184	0.350008	-0.00313005	0.214739	-0.47	0.000981491	0.706067
CTCF	0.106027	0.00892438	0.216025	-0.34	0.0208714	0.706067
RXRA	0.23941	-0.00902612	0.216974	0.119	0.432394	0.706067
SREBF2	0.176239	-0.00635932	0.216977	0.34	0.0208268	0.706067
TCF3	0.448059	-0.00573176	0.217566	0.391	0.00727511	0.718802
TFE3	0.574972	-0.00590293	0.217822	-0.39	0.00730884	0.785378
ZNF335	0.502415	-0.00829634	0.217904	-0.291	0.0499748	0.754624
ARNT	0.51653	-0.00602677	0.218858	-0.24	0.108144	0.757711
ZNF264	0.409585	-0.00260514	0.219319	-0.334	0.0234722	0.708319
GABPA	0.296228	-0.0165215	0.21947	-0.132	0.382555	0.706067
ZNF652	0.266786	-0.00375662	0.221583	-0.489	0.000558545	0.706067
ZBTB33	0.338787	-0.00784016	0.221785	-0.118	0.434312	0.706067
NR5A2	0.903735	-0.00467465	0.226228	-0.698	6.85752e-08	0.943789
MBD2	0.590056	-0.00504633	0.228539	-0.326	0.0272317	0.788834
TFDP1	0.373147	-0.0124031	0.229584	-0.201	0.1802	0.708319
BCL6	0.361461	-0.00706263	0.23008	0.269	0.0701866	0.706067
ZNF146	0.338787	0.0057596	0.234239	-0.351	0.0167564	0.706067
ZEB1	0.39721	-0.00650631	0.234904	-0.444	0.00200526	0.708319
ELK3	0.409585	-0.00515857	0.237497	-0.05	0.743501	0.708319
NR1H3	0.574972	-0.00423638	0.238271	-0.722	1.446e-08	0.785378
FOXO1	0.385064	-0.00480724	0.238919	0.331	0.0246087	0.708319
STAT5B	0.422172	-0.0059464	0.239575	0.265	0.0749385	0.709954
ELF4	0.3278	-0.00940028	0.239737	-0.045	0.76563	0.706067
TLX1	0.317047	-0.00404276	0.239958	0.153	0.31065	0.706067
CREB1	0.373147	-0.0149699	0.243786	-0.329	0.0255384	0.708319
AHR	0.921174	-0.00537259	0.243886	-0.791	6.05043e-11	0.94886
TFAP4	0.668065	-0.00752126	0.245572	-0.622	3.85497e-06	0.842343
STAT4	0.248306	-0.00641201	0.245747	0.317	0.0319331	0.706067
POU3F2	0.422186	-0.00535373	0.24671	-0.116	0.443878	0.709954
EBF1	0.276373	-0.00459975	0.249258	0.258	0.0837722	0.706067
CREM	0.530847	-0.0122309	0.250382	-0.103	0.494947	0.769727
MEF2B	0.552681	-0.00380871	0.251416	0.158	0.294374	0.784934
NR2F6	0.409585	-0.00400328	0.251646	-0.329	0.0253728	0.708319
TET3	0.47481	-0.00469058	0.252058	-0.257	0.0843835	0.739684
E2F4	0.684144	-0.0122432	0.252132	-0.276	0.0632613	0.845647
ZBTB14	0.39721	-0.0119286	0.253706	-0.2	0.181706	0.708319
ZBTB2	0.156088	0.00719439	0.258396	-0.507	0.000322039	0.706067
TBX21	0.276373	-0.00472041	0.258655	0.461	0.00126673	0.706067
ZKSCAN1	0.530834	-0.00379905	0.261289	-0.203	0.175087	0.769727
GATA2	0.800357	-0.00528588	0.26152	-0.778	2.04826e-10	0.895355
HNF4G	0.956158	-0.00589671	0.262234	-0.839	3.37115e-13	0.974248
NKX2-5	0.422186	-0.00317305	0.263055	-0.302	0.0413745	0.709954
ZBTB48	0.428557	-0.00648104	0.264173	-0.229	0.125857	0.709954
TP53	0.235032	-0.00327529	0.264315	-0.243	0.103158	0.706067
FOXA3	0.800357	-0.00439977	0.265571	-0.591	1.55252e-05	0.895355
ARNTL	0.286191	-0.00419796	0.270683	-0.139	0.357896	0.706067
FOXK2	0.361461	-0.00649921	0.274512	-0.172	0.252169	0.706067
PAX5	0.448059	-0.00419653	0.275513	0.217	0.14737	0.718802
STAT1	0.448059	-0.0081993	0.277824	-0.082	0.586015	0.718802
ETS1	0.51653	-0.00991652	0.278531	-0.002	0.987632	0.757711
MYRF	0.51653	-0.00735707	0.281064	-0.372	0.010985	0.757711
KLF4	0.700359	-0.00526638	0.281706	-0.344	0.0192549	0.848998
THRB	0.409585	-0.00425442	0.282973	-0.414	0.00426778	0.708319
TCF12	0.435012	-0.0075707	0.287285	0.005	0.972674	0.709954
ZBTB17	0.700367	-0.00551782	0.288977	-0.306	0.0384062	0.848998
SOX13	0.502402	-0.00438504	0.289975	-0.403	0.0054616	0.754624
ATF1	0.461313	-0.00875522	0.293876	-0.303	0.0405123	0.730757
POU2F1	0.834523	-0.00373364	0.299697	-0.748	2.32385e-09	0.901476
HOXC5	0.912446	-0.00324309	0.3111	-0.65	1.03747e-06	0.947637
HOXC9	0.628521	0.00327624	0.312076	-0.179	0.232857	0.81427
PITX3	0.783413	-0.00304676	0.315533	-0.426	0.00314288	0.892286
PAX3	0.214077	-0.0019112	0.315632	0.037	0.804636	0.706067
RBPJ	0.620759	-0.0100716	0.320531	-0.313	0.0342241	0.806987
ZFP1	0.422186	-0.00389032	0.323101	-0.487	0.000599407	0.709954
JUND	0.349993	-0.0041545	0.324397	-0.377	0.00987747	0.706067
TP73	0.202147	-0.00211484	0.325027	-0.026	0.865128	0.706067
ZIM3	0.574972	-0.00304494	0.326666	0.036	0.81396	0.785378
SPDEF	0.700367	-0.00346695	0.327088	-0.144	0.340558	0.848998
JUNB	0.338728	-0.00298408	0.327497	-0.385	0.0081566	0.706067
SNAI2	0.903735	-0.00372281	0.328654	-0.463	0.00119067	0.943789
ZFP42	0.605321	-0.00887872	0.330726	-0.266	0.0736011	0.795142
MEIS2	0.286191	-0.00337378	0.331105	0.045	0.765446	0.706067
ZNF580	0.684144	-0.00563088	0.332718	-0.396	0.00637289	0.845647
ZNF680	0.502415	-0.00300017	0.335741	-0.266	0.0735776	0.754624
ZNF324	0.76657	-0.004672	0.343264	-0.537	0.000118372	0.881088
ASCL2	0.851727	-0.00688804	0.347108	-0.854	4.58889e-14	0.912219
ONECUT2	0.991227	-0.00250051	0.34941	-0.685	1.53321e-07	0.999178
PRDM6	0.652138	-0.00283844	0.35159	-0.629	2.78401e-06	0.830594
ATF3	0.461327	-0.00511574	0.356207	-0.229	0.126229	0.730757
MAFK	0.620759	-0.00208699	0.357223	0.054	0.722994	0.806987
ZBTB26	0.545362	-0.010266	0.357277	-0.277	0.0619358	0.778794
CLOCK	0.428557	-0.0048235	0.368138	-0.144	0.338686	0.709954
BACH2	0.502415	-0.0034489	0.369899	0.367	0.012216	0.754624
STAT3	0.620738	-0.00445024	0.369908	-0.256	0.0853971	0.806987
MEF2C	0.509434	-0.00260923	0.370885	0.348	0.0178738	0.757711
SIX2	0.567487	-0.00207303	0.38081	-0.392	0.00711109	0.785378
ZNF792	0.545362	-0.00460562	0.381085	-0.344	0.0191887	0.778794
VDR	0.502415	-0.00494925	0.38199	0.169	0.26253	0.754624
TRPS1	0.982455	-0.00462583	0.383188	-0.66	6.204e-07	0.998344
FOS	0.574972	-0.00292215	0.384243	-0.033	0.825432	0.785378
ZNF768	0.448059	-0.00253862	0.386373	-0.313	0.034193	0.718802
ZNF449	0.636367	-0.00207451	0.392028	-0.239	0.109241	0.816022
ZBTB7A	0.716728	-0.00727076	0.398648	0.046	0.759883	0.855084
RUNX3	0.545362	-0.00306115	0.40142	0.284	0.0556174	0.778794
NKX2-1	0.956158	-0.00285811	0.410318	-0.527	0.000166616	0.974248
IRF2	0.774971	-0.00574131	0.412727	-0.19	0.205863	0.888037
FLI1	0.39721	-0.00538473	0.413026	0.245	0.101367	0.708319
PBX4	0.409585	-0.00263553	0.425344	-0.463	0.00119739	0.708319
IRF1	0.488508	-0.0046337	0.426029	0.531	0.000144405	0.754624
MIXL1	0.903735	-0.00356181	0.42751	-0.521	0.00020542	0.943789
RUNX1	0.560072	-0.00645671	0.432368	0.403	0.00545898	0.784934
SMAD1	0.749837	-0.00316792	0.442845	0.147	0.330141	0.875196
ERG	0.700367	-0.00796072	0.449804	-0.273	0.066876	0.848998
PAX7	0.291143	0.00137215	0.449835	-0.148	0.327134	0.706067
DUX4	0.545362	0.00180206	0.453147	0.092	0.541856	0.778794
ZNF274	0.590056	-0.00223034	0.454977	-0.193	0.198821	0.788834
PBX1	0.668065	-0.00291807	0.465873	0.454	0.00152243	0.842343
PRDM9	0.574972	-0.00211881	0.466455	0.148	0.32615	0.785378
ZNF701	0.800357	-0.0038795	0.467833	-0.74	4.32654e-09	0.895355
GATA1	0.403355	-0.00260076	0.468178	0.185	0.218962	0.708319
IRF3	0.766563	-0.00304909	0.468905	0.127	0.400411	0.881088
ETV6	0.652138	-0.00352945	0.470901	0.614	5.68378e-06	0.830594
CEBPD	0.47481	-0.00240545	0.472877	0.22	0.141876	0.739684
SCRT2	0.869003	-0.00160308	0.478235	-0.397	0.00635857	0.920265
AR	0.700359	-0.0054419	0.478708	-0.85	7.37089e-14	0.848998
HMBOX1	0.76657	-0.00243706	0.478962	-0.179	0.233209	0.881088
NR4A1	0.530847	-0.00266743	0.515283	0.546	8.80957e-05	0.769727
IKZF5	0.834518	-0.00337032	0.524187	-0.424	0.00328659	0.901476
CEBPG	0.758182	0.00167965	0.527415	0.194	0.195368	0.879491
MYB	0.758182	-0.003245	0.527973	0.361	0.0137849	0.879491
MSC	0.574972	-0.0032713	0.531677	0.087	0.566561	0.785378
OTX2	0.385064	-0.00117175	0.548801	-0.468	0.00103262	0.708319
ZFHX3	0.716728	-0.00171811	0.556758	-0.36	0.0140642	0.855084
MEF2A	0.684144	0.00116988	0.55966	0.126	0.402825	0.845647
ZNF22	0.435012	0.00178368	0.56256	-0.061	0.688073	0.709954
HIF3A	0.886342	-0.00231375	0.563154	-0.654	8.42592e-07	0.933382
ELF3	0.834523	-0.00256421	0.573161	-0.342	0.0200059	0.901476
TAL1	0.636367	-0.00204217	0.578021	0.237	0.112495	0.816022
KLF16	0.80886	-0.00290956	0.578352	-0.227	0.128938	0.89581
GFI1	0.516517	-0.00194553	0.585975	0.374	0.0104949	0.757711
ATF2	0.338787	-0.00130776	0.586291	0.197	0.190235	0.706067
ZNF574	0.956157	-0.00346123	0.587444	-0.426	0.00318283	0.974248
HOXB13	0.991227	-0.00324523	0.593018	-0.851	6.71967e-14	0.999178
NFE2	0.597655	-0.0026785	0.602821	0.384	0.00838182	0.795142
FOSL2	0.991227	-0.00177521	0.610072	-0.306	0.0389397	0.999178
SMAD3	0.834523	-0.00141648	0.61118	-0.175	0.244331	0.901476
FOXM1	0.716728	-0.00270706	0.616673	-0.763	7.01232e-10	0.855084
ZNF35	0.886342	-0.00169506	0.630967	-0.572	3.27102e-05	0.933382
FOXK1	0.286191	0.00225214	0.642091	-0.473	0.000902157	0.706067
HAND2	0.684135	-0.00119086	0.642895	-0.036	0.811744	0.845647
MECP2	0.817397	-0.00122689	0.668604	0.067	0.660092	0.89581
MAFF	0.206078	0.000995868	0.681904	-0.072	0.633889	0.706067
NFIB	0.668065	-0.00070041	0.688078	-0.848	1.01346e-13	0.842343
ATF4	0.800351	-0.00099328	0.704318	-0.153	0.311405	0.895355
SRF	0.39721	0.00203931	0.732562	-0.3	0.0430111	0.708319
ZNF317	1	-0.00096354	0.754709	-0.185	0.217271	1
CEBPB	0.800357	-0.00111701	0.762118	0.201	0.180108	0.895355
ZBTB16	0.684144	-0.00166078	0.763976	0.61	6.75443e-06	0.845647
ZNF444	0.716728	-0.00163994	0.764718	-0.39	0.00741925	0.855084
LYL1	0.817397	-0.00180176	0.770917	0.667	4.23487e-07	0.89581
NKX3-1	0.716728	-0.00117504	0.772973	-0.849	8.88244e-14	0.855084
ZNF280A	0.834523	-0.00129114	0.773486	-0.279	0.0602727	0.901476
MAFG	0.817397	-0.000748095	0.776431	0.234	0.117258	0.89581
ISL1	0.733221	-0.00106254	0.782023	-0.149	0.32289	0.869258
ATF7	0.912446	0.000626528	0.794991	0.194	0.197523	0.947637
EBF3	0.749837	0.000720302	0.820613	-0.341	0.0203555	0.875196
NFATC3	0.869003	-0.000817914	0.821022	0.126	0.405299	0.920265
PPARD	1	-0.000487259	0.844404	-0.194	0.196109	1
MECOM	0.749837	-0.00146204	0.853191	0.64	1.65204e-06	0.875196
HES1	0.749837	-0.000411864	0.860518	-0.341	0.0202204	0.875196
CEBPA	0.590056	-0.00118139	0.866525	0.63	2.71733e-06	0.788834
MEIS1	0.921174	0.000362645	0.876476	0.365	0.012571	0.94886
NFE2L2	0.851727	0.000397412	0.881117	-0.011	0.941289	0.912219
ZNF316	0.80886	-0.000353489	0.890018	0.188	0.210777	0.89581
ZNF770	0.817391	-2.46947e-05	0.934847	-0.644	1.39277e-06	0.89581
ZNF24	0.869003	-0.000225701	0.939222	-0.148	0.326297	0.920265
FOSL1	0.817391	-0.000222358	0.94141	-0.052	0.731954	0.89581
HOXA9	1	0.000269787	0.946609	-0.388	0.00771036	1
ZBTB11	0.851727	-0.000378498	0.946821	-0.108	0.476641	0.912219
CTCFL	0.502402	0.000365276	0.963563	-0.119	0.432457	0.754624
TBX2	0.929904	-6.88535e-05	0.964615	-0.184	0.219719	0.955242
DDIT3	0.800357	3.59913e-05	0.971386	0.254	0.0880872	0.895355

## Sheet: 10. SHAP Values Per Sample
mutation_AR	mutation_TP53	mean_NANOG	central_XBP1	central_TLX1	central_OSR2	mean_ESR2	central_PBX1	mean_ZNF486	mean_EGR2	mean_SRF	mean_PHOX2B	mean_PDX1	mean_CTCF	mean_MYBL2	cna_chr1p36.23	mean_FOXH1	central_HES2	cna_chr1p31.3	mean_GLIS3	central_CTCF	cna_chr6p21.31	mean_HEY1	mean_MYNN	central_ISL1	mean_NFYA	central_NFIA	central_RARA	cna_chr2p16.3	mean_STAT6	mean_MEIS1	central_MEF2A	central_ZNF341	mean_FOXM1	cna_chr3p25.3	central_ETV4	cna_chr9q21.32	cna_chr8q21.13	cna_chr1p32.2	central_FOSL1	mean_ZNF382	central_HMG20A	cna_chr1q23.3	cna_chr8p22	central_ZBTB48	central_ZSCAN9	mean_HMGA1	mean_ZNF444	cna_chr11p15.1	mean_PBX1
2.58199	-2.6	0.0279528	-1.13066	-0.00335846	0.511211	-0.610207	-0.918959	0.931047	-0.0986807	0.887046	0.380101	0.108566	1.05875	0.938326	2.10053	0.548787	0.593427	3.14136	-0.617876	1.31745	-1.26205	0.143861	-0.0903219	-0.0876435	-0.0583453	0.73271	0.0561895	-0.157356	-0.5817	0.000522444	-0.189344	-0.800059	0.769121	0.7134	0.723069	0.795949	-0.362634	0.259373	0.259423	0.921936	-0.539079	-0.267141	-0.0741205	0.0496584	0.9248	0.656422	0.406035	-1.18657	-1.58295
-2.6	2.58199	-0.199775	0.223118	-0.866584	-0.00832244	0.623679	-0.660316	0.907064	-0.732711	0.881091	-0.320596	0.690839	0.680515	0.232561	1.57629	0.638035	-0.271132	0.977733	-0.140016	0.581001	-0.122643	-0.0779414	-0.402088	-1.0392	0.0181709	-1.26344	-1.31314	-0.248963	-0.463974	0.0273822	0.337765	-0.436713	0.867995	-0.581983	-0.536962	-0.594071	-0.472019	-0.105008	-1.07107	0.818198	-0.313427	-0.339562	-0.298756	-0.120984	0.509927	-0.0436016	0.292071	0.0159036	-0.274344
2.58199	-2.6	-0.330302	-0.40889	0.252143	-0.0224758	-0.809806	-0.94004	0.522066	0.811178	-0.0479384	0.935665	-1.03786	-0.104015	-0.84576	0.988224	-1.31227	-0.954608	-0.856627	-0.368558	-0.79231	1.24989	-0.268541	-0.415598	-0.770402	-0.210483	-0.874237	-0.675855	0.693059	-0.851589	0.468448	-0.456161	-0.383338	-0.402841	1.24863	-1.4921	1.29537	1.52818	-0.653019	0.0998898	-0.358372	-0.432703	1.03316	1.16372	-0.712433	-0.720673	0.0194949	0.455711	-0.066729	-0.23469
-2.6	-2.6	-0.53859	0.318377	0.723863	-1.64218	-0.508314	1.14169	0.466525	0.580281	-0.537125	0.938786	-1.07048	-0.319861	0.155538	-1.09453	-0.0774167	-0.612435	-0.829705	0.237158	1.92962	-0.193586	0.253259	-0.862463	-0.0242585	0.446393	0.215987	0.998451	-1.47477	0.208745	0.787938	-0.383018	-0.105905	-0.737419	-0.507753	-0.114277	-0.514496	-1.43881	-0.976341	0.27298	-0.0314011	0.305838	-0.350306	-1.34258	-0.161739	-0.376757	-0.450997	-0.554619	-1.14451	0.630212
-2.6	-2.6	-1.10097	-1.69416	-0.406087	-0.721515	-1.19226	0.455437	-1.05201	-0.917429	-1.25006	-0.322156	-0.820414	-1.17255	-1.03832	-0.212836	-0.576331	0.742638	-0.532964	-0.875186	0.3028	-0.692428	-0.898986	-0.856228	-0.329054	-1.1336	-0.132935	-0.429009	-0.383136	-1.33451	-0.286453	-0.134401	-0.882261	0.25835	-0.270173	0.384994	-0.519741	-0.225418	-0.132267	0.582588	-0.678778	-0.293466	-0.445467	-0.05757	-0.540134	-0.207947	0.630091	-1.4203	-0.33192	-0.156452
2.58199	-2.6	-0.346965	-1.07094	0.341602	-0.716683	-0.120281	-0.385311	-1.76141	0.525365	1.16184	0.309875	0.211249	0.102475	0.728188	-0.143183	0.351269	-0.626053	-0.523838	-1.32268	1.715	-1.85916	1.29347	0.379406	-1.17771	1.37533	-0.455847	0.34338	-1.04447	0.221559	0.878413	-0.156722	0.133852	0.958434	-0.552299	0.821902	1.35454	-0.429834	-0.970961	0.588578	0.979714	0.902708	-1.03879	0.130989	1.29319	1.2813	0.219715	0.813673	-0.585029	0.361203
2.58199	2.58199	-0.753821	-0.276626	0.00786512	-0.340409	-0.779099	-0.217602	0.0802651	0.112247	-0.585618	0.0445781	-1.36886	-0.833749	-1.23255	-1.51306	0.000127225	-0.384127	1.05953	-0.0505169	-0.632632	0.150041	-0.213279	0.249503	-1.34595	-0.17916	-1.30754	-0.356548	1.00789	0.179914	1.02968	1.15985	0.063352	-1.1376	0.463059	-1.55082	1.30538	0.636365	0.157797	-0.0974772	0.116983	-0.73479	1.33352	0.71597	-0.364853	-1.74241	0.0582471	-0.61087	-0.387082	0.607705
-2.6	-2.6	-0.133123	-0.460549	-0.783067	1.70907	0.422684	-0.476245	0.785884	0.0573308	1.60849	0.401949	0.66547	1.44032	1.46158	0.803088	-1.07232	0.127828	1.4737	0.123686	0.0813911	0.0216259	1.23746	0.798212	-0.833005	1.1865	-0.87392	0.938996	-0.482095	0.950338	0.956165	-1.2288	0.0310989	0.704923	1.71309	0.619494	1.01448	0.447223	0.00713592	-0.58522	-0.364938	-0.22044	0.573717	0.696644	1.20605	-0.428545	-0.0853348	0.555794	-0.0443463	0.677369
-2.6	-2.6	1.01385	0.0871908	0.280202	-0.85511	-0.392462	-1.46614	-0.341339	0.797449	0.0473466	0.487781	0.0505799	-0.0939914	-0.353483	0.479166	0.102544	-1.06963	0.357955	0.0485713	-1.07319	1.13775	-0.01516	0.58725	-0.221848	-0.104882	-1.18795	-2.00511	2.19198	-1.04219	-0.453266	-0.701	-0.762668	0.197432	0.256994	0.375147	1.45517	1.58379	0.379015	-0.0120356	0.54244	-1.16346	1.86755	2.41949	-0.821777	-1.35014	-0.217987	0.157653	0.421079	-0.379376
-2.6	-2.6	-1.24955	-0.955897	0.601064	-0.0870291	-0.287777	0.0435586	-0.298421	0.247041	0.18517	0.887287	-0.133041	0.0717357	-0.958783	1.20859	-0.655338	-0.0839654	-1.42341	-0.352576	-0.751979	-0.379025	0.128824	0.620506	0.183112	-0.0399993	-0.14721	-0.272408	-0.457372	0.540299	1.03957	0.226849	-0.152429	0.353006	0.463122	-0.578902	-0.576702	0.643958	0.222179	0.259423	-0.125947	-1.48015	-0.547238	-0.427087	0.865759	-1.24456	-0.0475762	0.648572	0.847527	-0.28399
2.58199	-2.6	0.0779419	0.699781	-0.82367	0.977582	0.255188	-0.0671985	0.552361	0.127224	0.674356	-0.731026	0.894997	0.402522	0.822792	1.00039	0.0879128	0.523601	0.129237	-0.606689	1.17177	3.16499	0.436715	-0.0518707	0.470301	0.389566	0.818989	0.475828	1.12255	-0.156446	-0.525364	0.289003	0.409287	1.13463	0.293786	0.255161	0.967766	1.78134	0.947825	0.370718	0.467591	0.506418	1.48739	1.49199	-0.697523	1.16743	-0.535457	0.448406	0.692864	0.21866
-2.6	-2.6	-0.6469	0.886269	-0.0366991	-0.67802	0.503641	-0.871761	2.11634	-0.438162	0.751775	0.222483	1.03513	1.01999	0.375724	-0.0296434	1.47785	0.788995	0.568618	-0.523583	-0.267595	0.439732	0.272807	0.238072	-0.185069	0.39225	0.748253	-0.0940415	0.195883	-0.249345	-0.542328	0.597713	-0.359933	1.19882	-0.552952	0.603083	-0.57084	-0.928241	-0.00743268	0.889988	0.572642	0.171713	-0.798292	-0.871476	1.01023	0.967146	-0.414232	0.107246	-1.19062	-0.342936
-2.6	2.58199	-2.37847	-0.752922	-0.558265	-1.06465	-1.67939	-0.0398239	-2.09592	-1.80732	-0.833189	2.43537	-0.474916	-0.0331803	-1.53562	-1.50439	-1.33421	-0.291413	0.313273	-0.673813	0.376466	-0.552629	-2.34747	-2.69669	0.565379	-0.955062	0.526528	0.886441	-0.502347	-0.0363171	-0.335932	-0.18385	-0.31398	-2.25099	-0.696255	-1.26526	-0.145523	0.744457	-1.01144	0.826616	-0.473928	-0.201209	-0.745929	-1.25805	-0.185596	-0.63827	0.0458265	-0.39244	0.382492	0.511248
-2.6	2.58199	-0.601076	-0.679646	-2.49664	-2.18277	-1.18528	-1.15117	2.19712	-0.076215	-0.132164	0.0539415	-0.575182	-0.193561	-0.0931119	0.117878	-3.04018	-0.934037	0.304771	-0.458057	1.12856	-0.27092	-0.655756	0.213131	0.684715	-1.39179	-0.974791	-1.62183	-1.15296	-2.4501	-1.82029	-2.27099	-0.594553	0.387214	0.427485	-0.0595726	-0.106878	-0.990732	-0.233704	-0.150445	-1.40888	-3.18921	-0.645107	-0.361989	-0.0162791	-0.855149	2.78879	0.832667	0.285428	-2.29781
-2.6	-2.6	0.658371	-0.497554	-0.0532044	0.163935	0.562264	-0.338742	0.571295	0.18214	1.75227	0.0523809	1.04359	2.00566	1.23637	-1.37628	2.33669	0.553444	-0.96968	-1.34985	0.10382	-0.201497	0.717916	0.397073	0.694888	1.24735	1.42136	0.00496231	-0.681613	0.949537	0.622538	1.61038	-0.801771	0.850188	-0.535622	-1.11829	-1.66671	-1.39011	-0.838411	0.681271	-0.435847	1.08893	-1.30729	-1.59891	0.242169	0.00206504	-0.836531	1.37399	-1.39222	0.116844
-2.6	2.58199	-0.0442536	-0.462381	-0.502147	-0.507143	-1.20063	0.00422727	0.447591	-0.841295	-2.75505	0.164742	-2.42227	-2.85522	-2.78975	-0.216284	-1.32543	-0.675307	0.817366	0.141267	-1.44933	3.26669	-3.00009	-1.55562	1.05798	-2.2885	-0.146892	-1.62077	0.541965	-0.849186	-0.391065	-0.442082	0.10588	-3.18396	4.46679	-0.824343	1.3145	0.504825	1.90189	0.368195	-0.942718	-0.663711	1.02024	0.951067	0.345549	-1.64656	1.21386	-3.58999	-0.105687	0.078261
-2.6	2.58199	0.264012	-1.212	-0.136391	0.329978	-0.791661	-0.378074	0.255723	0.279491	1.37623	-0.172341	0.0976933	1.8827	0.79935	0.873416	0.475632	0.570248	0.689776	1.14334	2.20535	1.01504	0.341228	0.489564	-0.202284	0.113033	0.159842	0.225797	1.98248	0.38173	0.639502	-0.971937	-0.356794	1.27193	0.425741	0.51045	1.93827	2.76018	0.0567117	-0.0129814	0.432136	0.150535	-0.517794	1.17384	-0.25551	0.784888	-0.182712	1.42367	1.07571	-0.629093
-2.6	2.58199	0.794452	-0.664624	-0.310686	-0.390119	0.0835052	0.644542	0.977752	-2.56616	-0.431631	-0.773162	-0.595719	0.0663896	-0.867528	-1.29966	-0.999165	-1.29533	1.1466	-0.887972	0.583059	-0.181042	-0.973422	0.122718	-0.969947	-1.00384	0.563324	-0.603394	-0.310383	-0.121208	-1.27885	-1.43277	-1.93434	-0.0228085	0.641386	0.692434	-0.564763	-0.423938	0.0769715	0.681902	0.633046	-0.0622154	0.899347	-0.432246	-2.80454	-0.371035	-0.0639714	-0.254369	0.0498495	0.0675435
-2.6	2.58199	0.0765533	0.282472	0.532402	1.76189	1.115	-0.799706	1.43218	0.878575	0.175811	-0.133327	0.369501	0.83956	0.425119	-1.60665	0.125953	0.474926	-1.07141	0.574378	0.536143	-0.802865	-0.253128	-0.204636	0.64911	-0.452561	0.177923	-0.683552	-1.42153	-0.176467	-0.139431	-0.420791	-0.707867	0.643068	-1.32893	-0.0077855	-1.58202	-1.37225	-0.626373	-0.296421	0.216782	0.809721	-0.288555	-1.52207	-0.561009	0.466723	-0.648732	1.13803	0.179292	-0.175744
-2.6	2.58199	-0.167838	0.648121	0.108877	0.719024	0.401747	-0.757228	1.20749	0.202109	0.474428	-1.5909	1.22721	0.29226	0.382421	-0.233278	0.403941	0.221701	-1.04852	-0.406915	-0.500527	1.20726	0.11717	0.139346	-0.172939	0.327816	-0.434912	0.0333629	-0.373734	0.37292	1.04381	0.705539	0.748087	0.248041	-1.32893	0.1122	-0.497827	-0.346257	-0.817664	0.0399861	0.782744	0.73353	-0.505047	-0.335129	-0.0798972	-0.256587	-0.486271	0.471052	0.183674	0.834916
2.58199	2.58199	0.955528	0.59353	1.25863	-0.358705	-0.600436	0.697089	0.27592	0.174651	0.103497	-0.696694	-0.261093	0.501423	0.352282	-0.497294	-0.78409	0.26574	-0.955864	0.505655	0.455276	-1.12399	0.0205539	0.475015	-0.655761	0.0248829	-0.3388	-0.293111	-0.439756	0.111841	0.568819	-0.251155	0.729819	-0.383628	-0.296976	0.725621	-0.380882	-0.382518	1.73569	-0.182288	0.513551	-0.128913	-0.433644	0.0765547	0.340579	-0.447715	-0.587623	0.186144	-0.940448	1.4844
-2.6	2.58199	-0.320582	-1.16583	0.316183	-1.90798	-2.08138	-0.102125	-1.79297	-0.409456	-0.900399	1.39759	-2.49113	-0.577808	-2.15934	0.00988628	-0.669969	-0.490169	1.71746	-1.15647	1.11436	-0.335915	-0.895227	-1.66266	-1.29939	-0.720591	-0.0285758	-0.5235	0.743531	-0.229323	0.76956	0.473748	-1.35749	-2.23177	-0.451305	-2.39364	0.820878	0.584152	0.550274	-0.500093	-1.31565	-0.869645	-1.71243	-1.58392	-1.23231	-1.35986	0.606243	-1.78338	0.902829	-0.0492772
-2.6	2.58199	-2.83531	-0.653632	-2.91951	-0.972479	-1.57191	-2.09953	1.19865	-2.54619	-0.144074	2.46659	-1.64188	0.758701	-0.356832	-1.23452	-0.972829	-3.79195	-0.011659	-1.64711	-0.912068	-0.343273	-0.461021	-2.43688	-2.20048	-1.06603	-1.80554	-2.74989	-1.01235	-1.03979	-2.32214	-2.85099	-0.308842	0.179625	0.698807	-1.26745	-0.647595	-0.496215	-0.402825	-2.11434	-3.12121	-2.13787	-0.386239	-0.275148	-0.0709509	-2.59018	2.46933	-0.482296	-0.90635	-1.01921
-2.6	2.58199	-1.41201	0.153506	-1.5872	-1.52239	1.58399	-0.0769527	-0.804599	-0.74644	-1.2373	0.921619	-1.76268	-0.818379	-0.0520888	-0.172014	-1.8697	-1.20696	0.0281372	0.366612	0.597257	-0.327023	-0.357262	-1.22827	-0.069254	-0.215405	0.186487	0.458575	-0.410306	-0.901242	-0.341586	-0.176639	1.3589	-0.570598	0.630655	0.496956	-0.491953	-0.382331	-0.400479	-1.13602	-3.96425	-1.49573	-0.438815	-0.177431	-0.1127	0.382604	1.65454	-1.06672	-0.99618	-0.555143
-2.6	2.58199	0.758349	1.79013	1.47881	0.72075	0.951692	1.28108	-0.851304	0.610236	0.537384	-1.14302	0.799562	0.20004	0.471165	-0.164423	0.46978	-0.0859935	0.778436	1.18009	0.259588	-0.0464059	0.936335	0.436563	-0.230455	1.07732	0.274353	1.36872	-0.22367	1.34196	0.304462	0.544487	1.30552	0.00483877	-0.442369	-0.147465	1.7589	0.742505	-0.0338999	-0.161164	0.844461	0.373996	-0.758086	1.7223	1.14806	1.24211	-1.18282	0.496621	-0.424273	0.803835
-2.6	2.58199	1.03329	0.976399	0.387486	0.0859185	1.115	0.322654	-1.45089	0.242048	-0.0862226	-1.15862	0.559163	0.163955	0.354794	1.13195	1.47785	-0.315751	-1.72709	0.273917	-1.52876	-0.267715	0.588218	1.22014	0.784096	0.452658	0.77014	-0.542346	-0.828147	0.674042	-0.125294	0.430137	2.55711	-0.185412	0.719962	-1.27766	-1.43633	-1.73523	-1.26251	-1.03355	0.606783	0.901735	-1.16312	-0.933064	-0.577245	0.708208	-0.943348	-0.0542025	-0.46958	0.734171
-2.6	2.58199	-0.70522	0.761333	-0.403776	0.835358	1.18339	-2.17095	0.341559	-0.718982	0.0371375	2.47283	0.00950671	-1.05895	-0.843249	1.37946	1.09745	-2.23319	-1.30678	1.968	-0.206687	-0.18117	0.832201	0.822114	-2.11362	1.16323	3.86096	1.19938	-1.8317	1.46048	-0.241215	-0.152601	2.01794	-0.587468	-0.636516	-0.596772	-0.584424	0.121826	0.45764	-1.13854	-1.4404	-1.199	-0.63494	-0.402217	0.559266	0.32538	2.1141	-0.807384	-0.931612	-0.643026
-2.6	-2.6	0.57089	2.44376	0.544946	1.11256	1.55747	1.80529	-1.08861	1.49763	1.27669	-1.48946	2.45095	1.08615	0.437677	-0.209022	0.216665	1.82623	0.996652	1.97919	0.0581391	-0.184767	1.00739	1.64414	1.41012	0.990957	-0.177027	1.2875	0.245142	0.807785	0.653639	2.89845	1.07433	1.28598	0.625652	1.77486	0.266842	0.55175	0.00825836	1.1728	-0.446352	1.88151	-0.411542	-0.471678	-0.481155	0.0303909	-1.02383	1.1205	-0.0238736	0.859566
-2.6	-2.6	1.59011	0.858424	0.131655	0.994497	1.55747	2.23101	-0.0648981	-0.954872	0.459114	1.08548	1.13419	0.35708	1.20791	0.224769	0.604384	1.07989	-0.124913	1.33991	0.46577	0.761681	0.860772	1.61192	0.917518	0.794073	-1.14957	1.39155	0.464618	1.11291	1.94715	1.63236	0.870534	0.370813	0.52965	1.2599	0.648403	0.634634	-0.145067	0.233885	0.648804	0.73134	0.806266	1.06381	1.35582	1.26729	-0.649726	0.928367	0.347199	0.995678
-2.6	2.58199	0.701417	-0.18613	0.183811	-0.00452518	1.31739	0.27231	-0.287061	-0.862513	-0.520961	0.252134	0.803186	-0.984106	0.447723	-0.369413	0.381994	1.47044	-1.26568	-1.04459	0.298479	0.0221404	0.0243133	0.460465	0.212457	-0.506256	0.124633	0.674632	-0.31768	0.0109334	-1.32409	-0.0434019	-0.884545	0.52217	-0.596195	1.01993	-0.25578	-0.241083	-1.03249	-0.542972	0.551632	0.449701	-0.133932	0.00124129	-1.47684	1.20491	0.567491	-0.13237	-0.709593	-0.141448
-2.6	2.58199	-1.70222	-1.5923	-2.17611	-1.86725	-1.95017	-0.838723	-0.784402	-2.05694	-0.356764	0.503386	-0.61384	-0.281103	-0.0562748	0.883025	-0.465136	0.618054	-0.0597115	-0.883177	-1.9829	-0.428024	-0.86628	-1.37064	1.22505	-0.829772	1.65291	-1.66483	0.154558	-1.5171	-2.63173	0.106661	-1.22135	0.0427951	0.259279	-1.58437	-0.831521	-0.757829	-0.730716	-2.43688	1.13204	-0.64375	-1.74102	-0.258046	-1.22005	-1.25028	2.04504	-0.450153	-0.25693	-1.68584
-2.6	2.58199	2.01085	-0.862103	0.658503	0.727654	1.02707	-0.775792	-0.293372	0.75127	-0.670694	-0.292505	0.799562	-1.06897	0.50884	0.89339	0.197645	-0.422661	-0.114699	1.4438	-1.49872	-1.35355	0.475813	0.791977	2.16957	0.988719	-0.31723	1.16885	1.26293	2.01548	1.05936	1.06164	0.836854	-0.193378	-0.963532	0.270114	-0.564115	-0.335171	1.09215	3.1203	-0.17322	0.654175	1.69718	0.0251504	1.11261	0.284465	-1.21412	-0.551697	1.02004	0.654862
-2.6	-2.6	0.450083	-0.260505	0.0748765	0.232976	0.451996	-0.722302	-0.372896	0.622716	-0.213837	-0.064662	0.415407	-0.256377	0.0425155	-0.364463	-0.873339	1.14392	-0.939123	-0.344585	-1.13245	-0.922759	-0.509892	-0.364676	0.0571248	-0.568006	0.18617	-0.0823628	-1.55969	-0.548064	-1.00743	-0.0210814	-1.10033	0.390963	-1.11152	0.816066	-1.3919	-0.519405	-0.812325	-0.0744616	0.618602	1.39418	-0.399983	-0.391306	-1.01329	-0.00766302	-0.459443	0.0582999	-0.864949	-0.720192
-2.6	2.58199	0.0890506	1.22993	1.72342	0.305814	0.422684	1.83329	-0.438535	0.628957	1.29031	-0.951067	0.402118	1.16233	0.941675	-0.242414	0.816533	0.648186	0.845401	0.176427	0.33634	-0.333826	1.0743	0.737938	1.09359	1.2478	-0.653465	0.581467	-0.685548	1.43646	1.32655	0.0111976	1.03266	-0.311464	0.139304	-0.741922	0.851843	-0.73938	-0.725263	0.543177	0.292944	0.534655	-0.922019	0.172131	1.24415	0.822369	-1.28417	0.679985	-0.210711	1.67195
-2.6	2.58199	0.047393	-1.51976	0.892877	-0.0960044	0.781405	0.242103	-1.24514	0.00865525	-0.680903	-1.62211	0.0312514	-0.693416	0.500467	0.560767	1.39299	0.78407	-1.1191	-0.681804	-0.545179	0.233761	0.235214	-0.408324	-0.869001	-0.086983	0.340965	0.297462	0.658903	0.247987	0.106548	-0.0313832	-0.408741	0.0990268	-1.32893	1.42037	-0.691323	0.692745	0.159639	-0.656473	0.266681	0.487918	0.784556	-0.508997	-0.559021	1.24497	-0.0043526	-0.0973041	-1.54419	-0.80486
-2.6	-2.6	-0.109517	-1.20577	0.0174382	0.191551	-0.439919	-0.784603	1.27565	1.01836	-0.215538	-0.384579	0.478224	-0.307165	0.0299574	-1.18633	-0.712399	1.24851	-0.42963	-1.22839	0.0947662	-0.164365	-0.203504	0.38772	1.01846	-0.525497	-0.682013	-0.640022	-0.315712	-1.25122	-0.382583	-0.292705	-0.679324	0.834256	-0.174694	0.585213	-0.539985	-1.27042	-0.86352	-1.04995	-0.271705	0.150048	2.14026	-0.362455	-0.615349	-0.748712	0.88347	0.680716	2.22035	-1.29358
-2.6	-2.6	0.147371	-0.332316	-0.0192035	1.12568	-0.184488	0.992861	-0.577387	-0.11241	-0.582215	-0.0069208	-0.64404	-0.793654	-0.186879	0.714837	0.885298	0.100883	0.343345	-0.298237	-0.209568	0.87494	0.745735	0.229758	0.833005	0.473241	0.888139	0.234556	0.697839	-0.202895	0.426038	0.401979	-0.648784	-0.50312	-0.361264	-1.22369	0.655111	0.465422	3.68757	0.440395	-0.188978	-0.291519	1.79833	1.05516	1.35714	0.454706	0.563019	-0.325231	0.82109	-0.536923
-2.6	-2.6	0.790286	-0.715917	-1.04913	0.843643	0.560868	1.32954	-0.241618	0.446735	0.220051	0.784289	0.121854	0.328345	0.935815	0.82338	0.523914	-0.185951	0.124442	-1.15327	-1.09088	1.08528	0.370927	-0.0684982	-0.0285624	0.237428	-0.0533176	-0.018926	1.0682	0.024548	-0.884436	-1.00113	-0.846583	0.495928	0.779177	-0.624489	0.745667	0.476	-0.369854	-1.25456	0.625167	0.36572	1.0407	-0.324355	-0.824759	-0.428831	-0.185693	0.298646	0.0156978	-1.02135
-2.6	-2.6	0.380654	-0.70749	0.766117	-1.27557	-1.16015	0.0835193	-0.909369	0.0797965	-1.61589	-0.364292	-1.33383	-1.78534	-1.85962	-1.55988	-0.677284	-1.00415	-1.75198	0.396978	-0.3355	-0.228931	-0.670793	-0.303362	-1.13428	-0.296843	-1.27391	-0.0388329	-0.421403	-0.150039	-0.205874	0.0599595	-0.196956	-2.14462	-0.443622	-0.669347	-2.01243	-0.396918	-1.22968	-0.729934	0.319206	-0.963119	-0.366785	-0.262924	-0.934765	-1.38476	0.0512916	-1.28662	0.00924719	0.39014
-2.6	-2.6	0.245961	1.24935	0.253794	0.8395	-1.05965	0.572802	0.3201	-0.612895	-0.862115	-0.123964	0.254738	-0.693416	-0.0596237	1.02335	-0.563163	0.1794	0.200317	-0.379745	0.510834	-1.3228	-0.812521	-0.603697	0.325533	-1.29111	1.06736	0.281005	1.48053	-1.32009	-1.09507	-0.482259	-1.42114	0.183843	-0.915795	0.812055	-0.293675	-0.310426	-0.316343	0.394679	-0.0983711	1.12033	-0.619395	-0.355345	-0.550737	1.75512	-0.226433	-0.634248	1.09424	-0.785569
-2.6	-2.6	0.743074	0.896894	0.444264	-0.639357	-0.504126	1.11809	-0.374159	0.6664	-1.08501	-0.893326	-0.747932	-0.973414	-1.55571	-0.414637	0.362974	0.836801	0.422086	1.21845	-1.18471	-0.0247967	-1.35086	-0.294009	-0.138117	-0.863332	0.123364	0.763815	-0.313486	0.604368	1.15125	0.879639	0.194077	-1.66337	-0.645186	-0.928282	-0.498087	-1.13028	-0.278934	1.91087	0.0421346	0.259832	-0.0809837	-0.459592	-0.145503	-0.510375	-0.972661	-1.07841	-1.2588	0.801692
-2.6	-2.6	1.3721	1.05187	1.15003	0.0527788	1.26993	1.26912	-0.0156688	1.99562	2.66003	-0.08651	1.00493	2.46743	2.21758	-0.372632	1.25985	0.181718	0.336265	1.21685	0.355889	0.572234	2.61564	2.22818	1.49698	2.74546	-1.34909	0.770981	0.405344	2.08115	0.752596	1.14749	1.05606	1.28458	-0.543778	0.535979	0.677764	0.103011	-0.0613745	0.678749	0.885168	0.933136	-0.486796	1.24265	2.57318	0.847834	-0.951298	2.51874	4.02905	2.37073
-2.6	-2.6	0.59033	0.756203	2.44206	1.54475	0.817695	1.08914	-1.17192	1.91324	1.04869	-1.24445	0.643725	0.548201	1.05554	-0.20248	0.480021	-0.0428236	-1.16659	1.12895	-1.19994	-0.567464	1.94309	1.21702	0.578682	1.9973	-1.18065	1.64609	1.46208	1.89134	1.7252	1.27832	1.97056	0.097621	-0.481095	1.66727	-1.08285	1.71739	0.0603175	1.64509	1.01648	1.18678	-0.251339	-0.946207	0.886965	-0.258018	-1.22852	0.899876	0.0967434	2.53685
-2.6	-2.6	-1.70778	0.604888	-0.787028	0.778744	-0.700934	-1.24462	-0.475142	-0.47186	-1.28239	-0.162978	0.387622	-0.865157	-0.454785	0.66546	-0.182759	0.597193	0.22872	-1.32907	-1.5158	0.871842	-1.50236	-1.04225	-1.92894	-1.95917	0.974418	-1.66802	0.65675	-1.63242	-1.08659	-1.53339	-0.940773	-0.0668566	0.811366	-0.121936	0.461309	0.334659	2.88885	-1.23943	0.690824	-0.750125	0.76609	1.18581	-1.05836	-0.0754733	0.382673	-1.1427	0.00288867	-1.81552
-2.6	-2.6	1.39016	2.12244	0.127693	-0.470897	0.785592	0.125368	0.961342	1.52509	-0.447795	-1.41612	0.519298	-0.613225	0.626048	-2.34632	0.642425	1.25286	0.765913	0.88283	0.933486	-1.15328	-0.305007	-0.598501	-0.00586898	-0.729541	0.0475528	1.04729	-1.81522	-0.350253	-0.129535	-0.368595	1.55613	0.168379	-1.32893	1.89448	-0.806532	-1.57768	-0.487869	-0.580175	0.31658	1.74811	-0.454871	-1.49162	1.31109	0.726233	-1.44464	-0.171088	1.05198	-0.00747894
-2.6	-2.6	0.504238	0.834609	0.218142	1.76672	0.458975	0.729183	0.965129	-0.0113142	-0.133865	-1.05406	0.785066	-0.0599105	-0.388646	1.10778	0.804828	0.14695	0.461885	2.43468	1.29811	-0.246984	-0.0347087	1.01957	1.60536	-0.21272	0.946504	0.762222	1.82916	-0.170861	-0.734587	0.324029	0.555425	0.773338	0.769279	0.748597	1.52081	1.60072	0.8765	0.994977	-0.0143303	-0.0690312	1.94416	2.49575	1.29386	1.49961	-0.597559	-0.106071	0.227026	0.0289605
[truncated: 25 more columns]
