# Supplementary material for: Multi-modal circulating cell-free DNA profiling to predict response to docetaxel in metastatic castration-resistant prostate cancer
Source: NPJ Precis Oncol. 2026 Apr 28;10:255. doi: 10.1038/s41698-026-01454-6 (PMC13328454; doi:10.1038/s41698-026-01454-6)
Supplement: Supplementary file 3 — Supplementary Data2 [file 41698_2026_1454_MOESM3_ESM.xlsx]

## Sheet: Sheet1
gene or region		Intronic regions
ABCA1		AR enhancer
ABCB1		ETV1
ABCB4		BRAF
ADAM28		SLC45A3
ADAMTS8		ETV4
AGAP6		ETV5
AKT1		ERG
ANKRD36		TMPRSS2
ANTXR2		FOXA1
APBA2		PTEN
APC
AR enhancer_9Kb
AR
ARAP3
ARID1A
ARID1B
ARID2
ARID4A
ASH1L
ASXL1
ASXL2
ATM
ATP2B4
ATR
AXIN1
AXIN2
BAP1
BARD1
BCL2
BCL6
BMPR1A
BRAF
BRAF,chr7:140494267-140500161
BRCA1
BRCA2
BRIP1
BRPF1
C2ORF16
CA2
CASZ1
CCDC14
CCND1
CCT8L2
CD74
CDC27
CDH1
CDH12
CDH16
CDK12
CDK4
CDKN1B
CDKN2A
CHD1
CHD3
CHD4
CHD6
CHD7
CHEK1
CHEK2
CHL1
CIC
CIT
CLMN
CNTN1
CNTN3
CNTNAP1
COL15A1
COL5A1
COL6A6
CPXM1
CR1
CTNNA1
CTNNB1
CUL3
CYP11B1
CYP4F12
DCHS1
DHX30
DHX57
DIAPH3
DYNC2H1
EGFR
EGLN2
EHHADH
ELF3
EMG1
EOMES
EPCAM
ERBB2
ERCC4
ERCC6
ERF
ERG
ERN1
ETV1
ETV3
ETV4
ETV5
EYA1
EZH2
FAM175A
FANCM
FASN
FBXW7
FGFR1
FGFR3
FH
FLCN
FMN1
FOXA1
FOXO1
FOXP1
FOXQ1
FZD2
GAGE2A
GALNT12
GATA2
GATA6
GEN1
GLI1
GPATCH8
GREM1
GSPT1
HLA-DRB5
HOXB13
HRAS
HSD3B1
ID3
IDH1
IGF2R
IL6ST
ITSN1
ITSN2
JADE2
JAK1
KDM5D
KDM6A
KEAP1
KIRREL
KLF5
KLHL11
KLHL13
KLHL20
KLK3
KMT2A
KMT2C
KMT2C,MLL3
KMT2D
KRAS
KRT25
LCE2B
LCP1
LMOD2
LOC100132247
LSAMP
MAP1B
MAP2K1
MAP3K1
MAP4K5
MAPK8IP3
MATN4
MBD1
MED12
MED15
MEN1
MET
MGA
MITF
MLH1
MLH3
MLL3
MLLT10
MRE11A
MSH2
MSH3
MSH6
MTOR
MUTYH
MYBBP1A
MYC
MYOT
MYST3
NBN
NBPF1
NCOA2
NCOA7
NCOR1
NDST2
NDST4
NF1
NFE2L2
NKX3-1
NLRP12
NOTCH1
NOX3
NPHS1
NRAS
NTHL1
NTM
NTRK1
NUDT11
PALB2
PALLD
PANX3
PARP1
PARP2
PAX6
PAXIP1
PBRM1
PCDHAC2
PDE4D
PDGFRA
PDGFRB
PDS5A
PGBD2
PIK3CA
PIK3CB
PIK3CD
PIK3R1
PIK3R2
PIK3R3
PMS1
PMS2
POLD1
POLE
POT1
PPAP2A
PPP2R2A
PRB1
PREX2
PRKAR1A
PRSS1
PTCH1
PTEN
PTPRC
PYHIN1
RAD51B
RAD51C
RAD51D
RAF1
RAF1
RAG1
RASAL2
RB1
RECQL
RET
RHOA
RHOB
RINT1
RNF43
ROBO1
ROBO2
RPL11
RPL22
RPRD2
RPS20
RSPO1
RSPO2
RSPO3
RUNX1
RYBP
SAMD9
SDHB
SDHC
SDHD
SENP6
SETD2
SETDB1
SF3B1
SLC4A2
SLX4
SMAD4
SMARCA1
SMARCA4
SMARCAD1
SMG7
SPATA16
SPATA18
SPEN
SPOP
STAG2
STRC
SYNRG
TAF1L
TAP1
TBC1D2
TBL1XR1
TCEB3
TCF12
TERTP
TET1
TET2
TMPRSS2
TNRC18
TP53
TP53BP1
TP53BP2
TRIML2
TRPC4
TRPM4
TSC1
TUBB1
TUBB3
U2AF1
USP28
USP7
VAV1
VCAN
VHL
WDR11
XPO1
XRCC2
YBX1
ZBTB16
ZFC3H1
ZFHX3
ZFP36L2
ZMYM3
ZMYND8
ZNF292
ZNF709
