# Supplementary material for: Multi-modal circulating cell-free DNA profiling to predict response to docetaxel in metastatic castration-resistant prostate cancer
Source: NPJ Precis Oncol. 2026 Apr 28;10:255. doi: 10.1038/s41698-026-01454-6 (PMC13328454; doi:10.1038/s41698-026-01454-6)
Supplement: Supplementary file 4 — Supplementary Data3 [file 41698_2026_1454_MOESM4_ESM.xlsx]

## Sheet: Supplementary Data 3 - HPC_Pros
@HD	VN:1.6	SO:unsorted
@SQ	SN:1	LN:249250621	UR:http://www.broadinstitute.org/ftp/pub/seq/references/Homo_sapiens_assembly19.fasta	AS:GRCh37	M5:1b22b98cdeb4a9304cb5d48026a85128	SP:Homo Sapiens
@SQ	SN:2	LN:243199373	UR:http://www.broadinstitute.org/ftp/pub/seq/references/Homo_sapiens_assembly19.fasta	AS:GRCh37	M5:a0d9851da00400dec1098a9255ac712e	SP:Homo Sapiens
@SQ	SN:3	LN:198022430	UR:http://www.broadinstitute.org/ftp/pub/seq/references/Homo_sapiens_assembly19.fasta	AS:GRCh37	M5:fdfd811849cc2fadebc929bb925902e5	SP:Homo Sapiens
@SQ	SN:4	LN:191154276	UR:http://www.broadinstitute.org/ftp/pub/seq/references/Homo_sapiens_assembly19.fasta	AS:GRCh37	M5:23dccd106897542ad87d2765d28a19a1	SP:Homo Sapiens
@SQ	SN:5	LN:180915260	UR:http://www.broadinstitute.org/ftp/pub/seq/references/Homo_sapiens_assembly19.fasta	AS:GRCh37	M5:0740173db9ffd264d728f32784845cd7	SP:Homo Sapiens
@SQ	SN:6	LN:171115067	UR:http://www.broadinstitute.org/ftp/pub/seq/references/Homo_sapiens_assembly19.fasta	AS:GRCh37	M5:1d3a93a248d92a729ee764823acbbc6b	SP:Homo Sapiens
@SQ	SN:7	LN:159138663	UR:http://www.broadinstitute.org/ftp/pub/seq/references/Homo_sapiens_assembly19.fasta	AS:GRCh37	M5:618366e953d6aaad97dbe4777c29375e	SP:Homo Sapiens
@SQ	SN:8	LN:146364022	UR:http://www.broadinstitute.org/ftp/pub/seq/references/Homo_sapiens_assembly19.fasta	AS:GRCh37	M5:96f514a9929e410c6651697bded59aec	SP:Homo Sapiens
@SQ	SN:9	LN:141213431	UR:http://www.broadinstitute.org/ftp/pub/seq/references/Homo_sapiens_assembly19.fasta	AS:GRCh37	M5:3e273117f15e0a400f01055d9f393768	SP:Homo Sapiens
@SQ	SN:10	LN:135534747	UR:http://www.broadinstitute.org/ftp/pub/seq/references/Homo_sapiens_assembly19.fasta	AS:GRCh37	M5:988c28e000e84c26d552359af1ea2e1d	SP:Homo Sapiens
@SQ	SN:11	LN:135006516	UR:http://www.broadinstitute.org/ftp/pub/seq/references/Homo_sapiens_assembly19.fasta	AS:GRCh37	M5:98c59049a2df285c76ffb1c6db8f8b96	SP:Homo Sapiens
@SQ	SN:12	LN:133851895	UR:http://www.broadinstitute.org/ftp/pub/seq/references/Homo_sapiens_assembly19.fasta	AS:GRCh37	M5:51851ac0e1a115847ad36449b0015864	SP:Homo Sapiens
@SQ	SN:13	LN:115169878	UR:http://www.broadinstitute.org/ftp/pub/seq/references/Homo_sapiens_assembly19.fasta	AS:GRCh37	M5:283f8d7892baa81b510a015719ca7b0b	SP:Homo Sapiens
@SQ	SN:14	LN:107349540	UR:http://www.broadinstitute.org/ftp/pub/seq/references/Homo_sapiens_assembly19.fasta	AS:GRCh37	M5:98f3cae32b2a2e9524bc19813927542e	SP:Homo Sapiens
@SQ	SN:15	LN:102531392	UR:http://www.broadinstitute.org/ftp/pub/seq/references/Homo_sapiens_assembly19.fasta	AS:GRCh37	M5:e5645a794a8238215b2cd77acb95a078	SP:Homo Sapiens
@SQ	SN:16	LN:90354753	UR:http://www.broadinstitute.org/ftp/pub/seq/references/Homo_sapiens_assembly19.fasta	AS:GRCh37	M5:fc9b1a7b42b97a864f56b348b06095e6	SP:Homo Sapiens
@SQ	SN:17	LN:81195210	UR:http://www.broadinstitute.org/ftp/pub/seq/references/Homo_sapiens_assembly19.fasta	AS:GRCh37	M5:351f64d4f4f9ddd45b35336ad97aa6de	SP:Homo Sapiens
@SQ	SN:18	LN:78077248	UR:http://www.broadinstitute.org/ftp/pub/seq/references/Homo_sapiens_assembly19.fasta	AS:GRCh37	M5:b15d4b2d29dde9d3e4f93d1d0f2cbc9c	SP:Homo Sapiens
@SQ	SN:19	LN:59128983	UR:http://www.broadinstitute.org/ftp/pub/seq/references/Homo_sapiens_assembly19.fasta	AS:GRCh37	M5:1aacd71f30db8e561810913e0b72636d	SP:Homo Sapiens
@SQ	SN:20	LN:63025520	UR:http://www.broadinstitute.org/ftp/pub/seq/references/Homo_sapiens_assembly19.fasta	AS:GRCh37	M5:0dec9660ec1efaaf33281c0d5ea2560f	SP:Homo Sapiens
@SQ	SN:21	LN:48129895	UR:http://www.broadinstitute.org/ftp/pub/seq/references/Homo_sapiens_assembly19.fasta	AS:GRCh37	M5:2979a6085bfe28e3ad6f552f361ed74d	SP:Homo Sapiens
@SQ	SN:22	LN:51304566	UR:http://www.broadinstitute.org/ftp/pub/seq/references/Homo_sapiens_assembly19.fasta	AS:GRCh37	M5:a718acaa6135fdca8357d5bfe94211dd	SP:Homo Sapiens
@SQ	SN:X	LN:155270560	UR:http://www.broadinstitute.org/ftp/pub/seq/references/Homo_sapiens_assembly19.fasta	AS:GRCh37	M5:7e0e2e580297b7764e31dbc80c2540dd	SP:Homo Sapiens
@SQ	SN:Y	LN:59373566	UR:http://www.broadinstitute.org/ftp/pub/seq/references/Homo_sapiens_assembly19.fasta	AS:GRCh37	M5:1fa3474750af0948bdf97d5a0ee52e51	SP:Homo Sapiens
@SQ	SN:MT	LN:16569	UR:http://www.broadinstitute.org/ftp/pub/seq/references/Homo_sapiens_assembly19.fasta	AS:GRCh37	M5:c68f52674c9fb33aef52dcf399755519	SP:Homo Sapiens
@SQ	SN:GL000207.1	LN:4262	UR:http://www.broadinstitute.org/ftp/pub/seq/references/Homo_sapiens_assembly19.fasta	AS:GRCh37	M5:f3814841f1939d3ca19072d9e89f3fd7	SP:Homo Sapiens
@SQ	SN:GL000226.1	LN:15008	UR:http://www.broadinstitute.org/ftp/pub/seq/references/Homo_sapiens_assembly19.fasta	AS:GRCh37	M5:1c1b2cd1fccbc0a99b6a447fa24d1504	SP:Homo Sapiens
@SQ	SN:GL000229.1	LN:19913	UR:http://www.broadinstitute.org/ftp/pub/seq/references/Homo_sapiens_assembly19.fasta	AS:GRCh37	M5:d0f40ec87de311d8e715b52e4c7062e1	SP:Homo Sapiens
@SQ	SN:GL000231.1	LN:27386	UR:http://www.broadinstitute.org/ftp/pub/seq/references/Homo_sapiens_assembly19.fasta	AS:GRCh37	M5:ba8882ce3a1efa2080e5d29b956568a4	SP:Homo Sapiens
@SQ	SN:GL000210.1	LN:27682	UR:http://www.broadinstitute.org/ftp/pub/seq/references/Homo_sapiens_assembly19.fasta	AS:GRCh37	M5:851106a74238044126131ce2a8e5847c	SP:Homo Sapiens
@SQ	SN:GL000239.1	LN:33824	UR:http://www.broadinstitute.org/ftp/pub/seq/references/Homo_sapiens_assembly19.fasta	AS:GRCh37	M5:99795f15702caec4fa1c4e15f8a29c07	SP:Homo Sapiens
@SQ	SN:GL000235.1	LN:34474	UR:http://www.broadinstitute.org/ftp/pub/seq/references/Homo_sapiens_assembly19.fasta	AS:GRCh37	M5:118a25ca210cfbcdfb6c2ebb249f9680	SP:Homo Sapiens
@SQ	SN:GL000201.1	LN:36148	UR:http://www.broadinstitute.org/ftp/pub/seq/references/Homo_sapiens_assembly19.fasta	AS:GRCh37	M5:dfb7e7ec60ffdcb85cb359ea28454ee9	SP:Homo Sapiens
@SQ	SN:GL000247.1	LN:36422	UR:http://www.broadinstitute.org/ftp/pub/seq/references/Homo_sapiens_assembly19.fasta	AS:GRCh37	M5:7de00226bb7df1c57276ca6baabafd15	SP:Homo Sapiens
@SQ	SN:GL000245.1	LN:36651	UR:http://www.broadinstitute.org/ftp/pub/seq/references/Homo_sapiens_assembly19.fasta	AS:GRCh37	M5:89bc61960f37d94abf0df2d481ada0ec	SP:Homo Sapiens
@SQ	SN:GL000197.1	LN:37175	UR:http://www.broadinstitute.org/ftp/pub/seq/references/Homo_sapiens_assembly19.fasta	AS:GRCh37	M5:6f5efdd36643a9b8c8ccad6f2f1edc7b	SP:Homo Sapiens
@SQ	SN:GL000203.1	LN:37498	UR:http://www.broadinstitute.org/ftp/pub/seq/references/Homo_sapiens_assembly19.fasta	AS:GRCh37	M5:96358c325fe0e70bee73436e8bb14dbd	SP:Homo Sapiens
@SQ	SN:GL000246.1	LN:38154	UR:http://www.broadinstitute.org/ftp/pub/seq/references/Homo_sapiens_assembly19.fasta	AS:GRCh37	M5:e4afcd31912af9d9c2546acf1cb23af2	SP:Homo Sapiens
@SQ	SN:GL000249.1	LN:38502	UR:http://www.broadinstitute.org/ftp/pub/seq/references/Homo_sapiens_assembly19.fasta	AS:GRCh37	M5:1d78abec37c15fe29a275eb08d5af236	SP:Homo Sapiens
@SQ	SN:GL000196.1	LN:38914	UR:http://www.broadinstitute.org/ftp/pub/seq/references/Homo_sapiens_assembly19.fasta	AS:GRCh37	M5:d92206d1bb4c3b4019c43c0875c06dc0	SP:Homo Sapiens
@SQ	SN:GL000248.1	LN:39786	UR:http://www.broadinstitute.org/ftp/pub/seq/references/Homo_sapiens_assembly19.fasta	AS:GRCh37	M5:5a8e43bec9be36c7b49c84d585107776	SP:Homo Sapiens
@SQ	SN:GL000244.1	LN:39929	UR:http://www.broadinstitute.org/ftp/pub/seq/references/Homo_sapiens_assembly19.fasta	AS:GRCh37	M5:0996b4475f353ca98bacb756ac479140	SP:Homo Sapiens
@SQ	SN:GL000238.1	LN:39939	UR:http://www.broadinstitute.org/ftp/pub/seq/references/Homo_sapiens_assembly19.fasta	AS:GRCh37	M5:131b1efc3270cc838686b54e7c34b17b	SP:Homo Sapiens
@SQ	SN:GL000202.1	LN:40103	UR:http://www.broadinstitute.org/ftp/pub/seq/references/Homo_sapiens_assembly19.fasta	AS:GRCh37	M5:06cbf126247d89664a4faebad130fe9c	SP:Homo Sapiens
@SQ	SN:GL000234.1	LN:40531	UR:http://www.broadinstitute.org/ftp/pub/seq/references/Homo_sapiens_assembly19.fasta	AS:GRCh37	M5:93f998536b61a56fd0ff47322a911d4b	SP:Homo Sapiens
@SQ	SN:GL000232.1	LN:40652	UR:http://www.broadinstitute.org/ftp/pub/seq/references/Homo_sapiens_assembly19.fasta	AS:GRCh37	M5:3e06b6741061ad93a8587531307057d8	SP:Homo Sapiens
@SQ	SN:GL000206.1	LN:41001	UR:http://www.broadinstitute.org/ftp/pub/seq/references/Homo_sapiens_assembly19.fasta	AS:GRCh37	M5:43f69e423533e948bfae5ce1d45bd3f1	SP:Homo Sapiens
@SQ	SN:GL000240.1	LN:41933	UR:http://www.broadinstitute.org/ftp/pub/seq/references/Homo_sapiens_assembly19.fasta	AS:GRCh37	M5:445a86173da9f237d7bcf41c6cb8cc62	SP:Homo Sapiens
@SQ	SN:GL000236.1	LN:41934	UR:http://www.broadinstitute.org/ftp/pub/seq/references/Homo_sapiens_assembly19.fasta	AS:GRCh37	M5:fdcd739913efa1fdc64b6c0cd7016779	SP:Homo Sapiens
@SQ	SN:GL000241.1	LN:42152	UR:http://www.broadinstitute.org/ftp/pub/seq/references/Homo_sapiens_assembly19.fasta	AS:GRCh37	M5:ef4258cdc5a45c206cea8fc3e1d858cf	SP:Homo Sapiens
@SQ	SN:GL000243.1	LN:43341	UR:http://www.broadinstitute.org/ftp/pub/seq/references/Homo_sapiens_assembly19.fasta	AS:GRCh37	M5:cc34279a7e353136741c9fce79bc4396	SP:Homo Sapiens
@SQ	SN:GL000242.1	LN:43523	UR:http://www.broadinstitute.org/ftp/pub/seq/references/Homo_sapiens_assembly19.fasta	AS:GRCh37	M5:2f8694fc47576bc81b5fe9e7de0ba49e	SP:Homo Sapiens
@SQ	SN:GL000230.1	LN:43691	UR:http://www.broadinstitute.org/ftp/pub/seq/references/Homo_sapiens_assembly19.fasta	AS:GRCh37	M5:b4eb71ee878d3706246b7c1dbef69299	SP:Homo Sapiens
@SQ	SN:GL000237.1	LN:45867	UR:http://www.broadinstitute.org/ftp/pub/seq/references/Homo_sapiens_assembly19.fasta	AS:GRCh37	M5:e0c82e7751df73f4f6d0ed30cdc853c0	SP:Homo Sapiens
@SQ	SN:GL000233.1	LN:45941	UR:http://www.broadinstitute.org/ftp/pub/seq/references/Homo_sapiens_assembly19.fasta	AS:GRCh37	M5:7fed60298a8d62ff808b74b6ce820001	SP:Homo Sapiens
@SQ	SN:GL000204.1	LN:81310	UR:http://www.broadinstitute.org/ftp/pub/seq/references/Homo_sapiens_assembly19.fasta	AS:GRCh37	M5:efc49c871536fa8d79cb0a06fa739722	SP:Homo Sapiens
@SQ	SN:GL000198.1	LN:90085	UR:http://www.broadinstitute.org/ftp/pub/seq/references/Homo_sapiens_assembly19.fasta	AS:GRCh37	M5:868e7784040da90d900d2d1b667a1383	SP:Homo Sapiens
@SQ	SN:GL000208.1	LN:92689	UR:http://www.broadinstitute.org/ftp/pub/seq/references/Homo_sapiens_assembly19.fasta	AS:GRCh37	M5:aa81be49bf3fe63a79bdc6a6f279abf6	SP:Homo Sapiens
@SQ	SN:GL000191.1	LN:106433	UR:http://www.broadinstitute.org/ftp/pub/seq/references/Homo_sapiens_assembly19.fasta	AS:GRCh37	M5:d75b436f50a8214ee9c2a51d30b2c2cc	SP:Homo Sapiens
@SQ	SN:GL000227.1	LN:128374	UR:http://www.broadinstitute.org/ftp/pub/seq/references/Homo_sapiens_assembly19.fasta	AS:GRCh37	M5:a4aead23f8053f2655e468bcc6ecdceb	SP:Homo Sapiens
@SQ	SN:GL000228.1	LN:129120	UR:http://www.broadinstitute.org/ftp/pub/seq/references/Homo_sapiens_assembly19.fasta	AS:GRCh37	M5:c5a17c97e2c1a0b6a9cc5a6b064b714f	SP:Homo Sapiens
@SQ	SN:GL000214.1	LN:137718	UR:http://www.broadinstitute.org/ftp/pub/seq/references/Homo_sapiens_assembly19.fasta	AS:GRCh37	M5:46c2032c37f2ed899eb41c0473319a69	SP:Homo Sapiens
@SQ	SN:GL000221.1	LN:155397	UR:http://www.broadinstitute.org/ftp/pub/seq/references/Homo_sapiens_assembly19.fasta	AS:GRCh37	M5:3238fb74ea87ae857f9c7508d315babb	SP:Homo Sapiens
@SQ	SN:GL000209.1	LN:159169	UR:http://www.broadinstitute.org/ftp/pub/seq/references/Homo_sapiens_assembly19.fasta	AS:GRCh37	M5:f40598e2a5a6b26e84a3775e0d1e2c81	SP:Homo Sapiens
@SQ	SN:GL000218.1	LN:161147	UR:http://www.broadinstitute.org/ftp/pub/seq/references/Homo_sapiens_assembly19.fasta	AS:GRCh37	M5:1d708b54644c26c7e01c2dad5426d38c	SP:Homo Sapiens
@SQ	SN:GL000220.1	LN:161802	UR:http://www.broadinstitute.org/ftp/pub/seq/references/Homo_sapiens_assembly19.fasta	AS:GRCh37	M5:fc35de963c57bf7648429e6454f1c9db	SP:Homo Sapiens
@SQ	SN:GL000213.1	LN:164239	UR:http://www.broadinstitute.org/ftp/pub/seq/references/Homo_sapiens_assembly19.fasta	AS:GRCh37	M5:9d424fdcc98866650b58f004080a992a	SP:Homo Sapiens
@SQ	SN:GL000211.1	LN:166566	UR:http://www.broadinstitute.org/ftp/pub/seq/references/Homo_sapiens_assembly19.fasta	AS:GRCh37	M5:7daaa45c66b288847b9b32b964e623d3	SP:Homo Sapiens
@SQ	SN:GL000199.1	LN:169874	UR:http://www.broadinstitute.org/ftp/pub/seq/references/Homo_sapiens_assembly19.fasta	AS:GRCh37	M5:569af3b73522fab4b40995ae4944e78e	SP:Homo Sapiens
@SQ	SN:GL000217.1	LN:172149	UR:http://www.broadinstitute.org/ftp/pub/seq/references/Homo_sapiens_assembly19.fasta	AS:GRCh37	M5:6d243e18dea1945fb7f2517615b8f52e	SP:Homo Sapiens
@SQ	SN:GL000216.1	LN:172294	UR:http://www.broadinstitute.org/ftp/pub/seq/references/Homo_sapiens_assembly19.fasta	AS:GRCh37	M5:642a232d91c486ac339263820aef7fe0	SP:Homo Sapiens
@SQ	SN:GL000215.1	LN:172545	UR:http://www.broadinstitute.org/ftp/pub/seq/references/Homo_sapiens_assembly19.fasta	AS:GRCh37	M5:5eb3b418480ae67a997957c909375a73	SP:Homo Sapiens
@SQ	SN:GL000205.1	LN:174588	UR:http://www.broadinstitute.org/ftp/pub/seq/references/Homo_sapiens_assembly19.fasta	AS:GRCh37	M5:d22441398d99caf673e9afb9a1908ec5	SP:Homo Sapiens
@SQ	SN:GL000219.1	LN:179198	UR:http://www.broadinstitute.org/ftp/pub/seq/references/Homo_sapiens_assembly19.fasta	AS:GRCh37	M5:f977edd13bac459cb2ed4a5457dba1b3	SP:Homo Sapiens
@SQ	SN:GL000224.1	LN:179693	UR:http://www.broadinstitute.org/ftp/pub/seq/references/Homo_sapiens_assembly19.fasta	AS:GRCh37	M5:d5b2fc04f6b41b212a4198a07f450e20	SP:Homo Sapiens
@SQ	SN:GL000223.1	LN:180455	UR:http://www.broadinstitute.org/ftp/pub/seq/references/Homo_sapiens_assembly19.fasta	AS:GRCh37	M5:399dfa03bf32022ab52a846f7ca35b30	SP:Homo Sapiens
@SQ	SN:GL000195.1	LN:182896	UR:http://www.broadinstitute.org/ftp/pub/seq/references/Homo_sapiens_assembly19.fasta	AS:GRCh37	M5:5d9ec007868d517e73543b005ba48535	SP:Homo Sapiens
@SQ	SN:GL000212.1	LN:186858	UR:http://www.broadinstitute.org/ftp/pub/seq/references/Homo_sapiens_assembly19.fasta	AS:GRCh37	M5:563531689f3dbd691331fd6c5730a88b	SP:Homo Sapiens
@SQ	SN:GL000222.1	LN:186861	UR:http://www.broadinstitute.org/ftp/pub/seq/references/Homo_sapiens_assembly19.fasta	AS:GRCh37	M5:6fe9abac455169f50470f5a6b01d0f59	SP:Homo Sapiens
@SQ	SN:GL000200.1	LN:187035	UR:http://www.broadinstitute.org/ftp/pub/seq/references/Homo_sapiens_assembly19.fasta	AS:GRCh37	M5:75e4c8d17cd4addf3917d1703cacaf25	SP:Homo Sapiens
@SQ	SN:GL000193.1	LN:189789	UR:http://www.broadinstitute.org/ftp/pub/seq/references/Homo_sapiens_assembly19.fasta	AS:GRCh37	M5:dbb6e8ece0b5de29da56601613007c2a	SP:Homo Sapiens
@SQ	SN:GL000194.1	LN:191469	UR:http://www.broadinstitute.org/ftp/pub/seq/references/Homo_sapiens_assembly19.fasta	AS:GRCh37	M5:6ac8f815bf8e845bb3031b73f812c012	SP:Homo Sapiens
@SQ	SN:GL000225.1	LN:211173	UR:http://www.broadinstitute.org/ftp/pub/seq/references/Homo_sapiens_assembly19.fasta	AS:GRCh37	M5:63945c3e6962f28ffd469719a747e73c	SP:Homo Sapiens
@SQ	SN:GL000192.1	LN:547496	UR:http://www.broadinstitute.org/ftp/pub/seq/references/Homo_sapiens_assembly19.fasta	AS:GRCh37	M5:325ba9e808f669dfeee210fdd7b470ac	SP:Homo Sapiens
@SQ	SN:NC_007605	LN:171823	UR:http://www.broadinstitute.org/ftp/pub/seq/references/Homo_sapiens_assembly19.fasta	AS:NC_007605.1	M5:6743bd63b3ff2b5b8985d8933c53290a	SP:Epstein-Barr virus
@PG	ID:1	CL:IntervalListTools INPUT=[hg19.dict.interval_list] OUTPUT=baits.interval_list UNIQUE=false SORT=true PADDING=0 ACTION=CONCAT SCATTER_COUNT=1 INCLUDE_FILTERED=false BREAK_BANDS_AT_MULTIPLES_OF=0 SUBDIVISION_MODE=INTERVAL_SUBDIVISION INVERT=false OUTPUT_VALUE=NONE VERBOSITY=INFO QUIET=false VALIDATION_STRINGENCY=STRICT COMPRESSION_LEVEL=5 MAX_RECORDS_IN_RAM=500000 CREATE_INDEX=false CREATE_MD5_FI…	PN:IntervalListTools
1	2329601	2329721	+	chr1_2329601_2329721
1	3261622	3261742	+	chr1_3261622_3261742
1	4629348	4629468	+	chr1_4629348_4629468
1	5402810	5402930	+	chr1_5402810_5402930
1	6241477	6241597	+	chr1_6241477_6241597
1	6246721	6246841	+	chr1_6246721_6246841
1	6246766	6246886	+	chr1_6246766_6246886
1	6252976	6253096	+	chr1_6252976_6253096
1	6253004	6253124	+	chr1_6253004_6253124
1	6257704	6257824	+	chr1_6257704_6257824
1	6257785	6257905	+	chr1_6257785_6257905
1	6257785	6257905	+	chr1_6257785_6257905
1	6259567	6259687	+	chr1_6259567_6259687
1	7041115	7041235	+	chr1_7041115_7041235
1	7738120	7738240	+	chr1_7738120_7738240
1	9770463	9770583	+	chr1_9770463_9770583
1	9770583	9770703	+	chr1_9770583_9770703
1	9775562	9775682	+	chr1_9775562_9775682
1	9775683	9775803	+	chr1_9775683_9775803
1	9775806	9775926	+	chr1_9775806_9775926
1	9775928	9776048	+	chr1_9775928_9776048
1	9776051	9776171	+	chr1_9776051_9776171
1	9776467	9776587	+	chr1_9776467_9776587
1	9776587	9776707	+	chr1_9776587_9776707
1	9776971	9777091	+	chr1_9776971_9777091
1	9777091	9777211	+	chr1_9777091_9777211
1	9777519	9777639	+	chr1_9777519_9777639
1	9777639	9777759	+	chr1_9777639_9777759
1	9778115	9778235	+	chr1_9778115_9778235
1	9778175	9778295	+	chr1_9778175_9778295
1	9778712	9778832	+	chr1_9778712_9778832
1	9778802	9778922	+	chr1_9778802_9778922
1	9778892	9779012	+	chr1_9778892_9779012
1	9779906	9780026	+	chr1_9779906_9780026
1	9780015	9780135	+	chr1_9780015_9780135
1	9780125	9780245	+	chr1_9780125_9780245
1	9780234	9780354	+	chr1_9780234_9780354
1	9780455	9780575	+	chr1_9780455_9780575
1	9780547	9780667	+	chr1_9780547_9780667
1	9780668	9780788	+	chr1_9780668_9780788
1	9780775	9780895	+	chr1_9780775_9780895
1	9780883	9781003	+	chr1_9780883_9781003
1	9781125	9781245	+	chr1_9781125_9781245
1	9781245	9781365	+	chr1_9781245_9781365
1	9781455	9781575	+	chr1_9781455_9781575
1	9781572	9781692	+	chr1_9781572_9781692
1	9781685	9781805	+	chr1_9781685_9781805
1	9781806	9781926	+	chr1_9781806_9781926
1	9781923	9782043	+	chr1_9781923_9782043
1	9782039	9782159	+	chr1_9782039_9782159
1	9782152	9782272	+	chr1_9782152_9782272
1	9782273	9782393	+	chr1_9782273_9782393
1	9782391	9782511	+	chr1_9782391_9782511
1	9782507	9782627	+	chr1_9782507_9782627
1	9782624	9782744	+	chr1_9782624_9782744
1	9783146	9783266	+	chr1_9783146_9783266
1	9783266	9783386	+	chr1_9783266_9783386
1	9783968	9784088	+	chr1_9783968_9784088
1	9784088	9784208	+	chr1_9784088_9784208
1	9784286	9784406	+	chr1_9784286_9784406
1	9784406	9784526	+	chr1_9784406_9784526
1	9784807	9784927	+	chr1_9784807_9784927
1	9784927	9785047	+	chr1_9784927_9785047
1	9786915	9787035	+	chr1_9786915_9787035
1	9787035	9787155	+	chr1_9787035_9787155
1	10282126	10282246	+	chr1_10282126_10282246
1	10698987	10699107	+	chr1_10698987_10699107
1	10699100	10699220	+	chr1_10699100_10699220
1	10699206	10699326	+	chr1_10699206_10699326
1	10699327	10699447	+	chr1_10699327_10699447
1	10699441	10699561	+	chr1_10699441_10699561
1	10699554	10699674	+	chr1_10699554_10699674
1	10699659	10699779	+	chr1_10699659_10699779
1	10699780	10699900	+	chr1_10699780_10699900
1	10699894	10700014	+	chr1_10699894_10700014
1	10700007	10700127	+	chr1_10700007_10700127
1	10702108	10702228	+	chr1_10702108_10702228
1	10702198	10702318	+	chr1_10702198_10702318
1	10702288	10702408	+	chr1_10702288_10702408
1	10702866	10702986	+	chr1_10702866_10702986
1	10702986	10703106	+	chr1_10702986_10703106
1	10703172	10703292	+	chr1_10703172_10703292
1	10703292	10703412	+	chr1_10703292_10703412
1	10704939	10705059	+	chr1_10704939_10705059
1	10705059	10705179	+	chr1_10705059_10705179
1	10706163	10706283	+	chr1_10706163_10706283
1	10706283	10706403	+	chr1_10706283_10706403
1	10707814	10707934	+	chr1_10707814_10707934
1	10707914	10708034	+	chr1_10707914_10708034
1	10708014	10708134	+	chr1_10708014_10708134
1	10708114	10708234	+	chr1_10708114_10708234
1	10709067	10709187	+	chr1_10709067_10709187
1	10709183	10709303	+	chr1_10709183_10709303
1	10709300	10709420	+	chr1_10709300_10709420
1	10709416	10709536	+	chr1_10709416_10709536
1	10710690	10710810	+	chr1_10710690_10710810
1	10710750	10710870	+	chr1_10710750_10710870
1	10710945	10711065	+	chr1_10710945_10711065
1	10711065	10711185	+	chr1_10711065_10711185
1	10713404	10713524	+	chr1_10713404_10713524
1	10713515	10713635	+	chr1_10713515_10713635
1	10713627	10713747	+	chr1_10713627_10713747
1	10713729	10713849	+	chr1_10713729_10713849
1	10713850	10713970	+	chr1_10713850_10713970
1	10713961	10714081	+	chr1_10713961_10714081
1	10714073	10714193	+	chr1_10714073_10714193
1	10714184	10714304	+	chr1_10714184_10714304
1	10714441	10714561	+	chr1_10714441_10714561
1	10714561	10714681	+	chr1_10714561_10714681
1	10715667	10715787	+	chr1_10715667_10715787
1	10715787	10715907	+	chr1_10715787_10715907
1	10716657	10716777	+	chr1_10716657_10716777
1	10716717	10716837	+	chr1_10716717_10716837
1	10718508	10718628	+	chr1_10718508_10718628
1	10718568	10718688	+	chr1_10718568_10718688
1	10719725	10719845	+	chr1_10719725_10719845
1	10719836	10719956	+	chr1_10719836_10719956
1	10719948	10720068	+	chr1_10719948_10720068
1	10720050	10720170	+	chr1_10720050_10720170
1	10720171	10720291	+	chr1_10720171_10720291
1	10720282	10720402	+	chr1_10720282_10720402
1	10720394	10720514	+	chr1_10720394_10720514
1	10720505	10720625	+	chr1_10720505_10720625
1	10725113	10725233	+	chr1_10725113_10725233
1	10725202	10725322	+	chr1_10725202_10725322
1	10725323	10725443	+	chr1_10725323_10725443
1	10725428	10725548	+	chr1_10725428_10725548
1	10725533	10725653	+	chr1_10725533_10725653
1	10753848	10753968	+	chr1_10753848_10753968
1	10753908	10754028	+	chr1_10753908_10754028
1	11167459	11167579	+	chr1_11167459_11167579
1	11167519	11167639	+	chr1_11167519_11167639
1	11168170	11168290	+	chr1_11168170_11168290
1	11168290	11168410	+	chr1_11168290_11168410
1	11169296	11169416	+	chr1_11169296_11169416
1	11169356	11169476	+	chr1_11169356_11169476
1	11169655	11169775	+	chr1_11169655_11169775
1	11169715	11169835	+	chr1_11169715_11169835
1	11172851	11172971	+	chr1_11172851_11172971
1	11172911	11173031	+	chr1_11172911_11173031
1	11174322	11174442	+	chr1_11174322_11174442
1	11174442	11174562	+	chr1_11174442_11174562
1	11174816	11174936	+	chr1_11174816_11174936
1	11174876	11174996	+	chr1_11174876_11174996
1	11175398	11175518	+	chr1_11175398_11175518
1	11175458	11175578	+	chr1_11175458_11175578
1	11177011	11177131	+	chr1_11177011_11177131
1	11177071	11177191	+	chr1_11177071_11177191
1	11181243	11181363	+	chr1_11181243_11181363
1	11181363	11181483	+	chr1_11181363_11181483
1	11181989	11182109	+	chr1_11181989_11182109
1	11182109	11182229	+	chr1_11182109_11182229
1	11184502	11184622	+	chr1_11184502_11184622
1	11184622	11184742	+	chr1_11184622_11184742
1	11186645	11186765	+	chr1_11186645_11186765
1	11186765	11186885	+	chr1_11186765_11186885
1	11187013	11187133	+	chr1_11187013_11187133
1	11187133	11187253	+	chr1_11187133_11187253
1	11187651	11187771	+	chr1_11187651_11187771
1	11187771	11187891	+	chr1_11187771_11187891
1	11188001	11188121	+	chr1_11188001_11188121
1	11188121	11188241	+	chr1_11188121_11188241
1	11188469	11188589	+	chr1_11188469_11188589
1	11188529	11188649	+	chr1_11188529_11188649
1	11188869	11188989	+	chr1_11188869_11188989
1	11188929	11189049	+	chr1_11188929_11189049
1	11189724	11189844	+	chr1_11189724_11189844
1	11189844	11189964	+	chr1_11189844_11189964
1	11190559	11190679	+	chr1_11190559_11190679
1	11190649	11190769	+	chr1_11190649_11190769
1	11190739	11190859	+	chr1_11190739_11190859
1	11193075	11193195	+	chr1_11193075_11193195
1	11193195	11193315	+	chr1_11193195_11193315
1	11194345	11194465	+	chr1_11194345_11194465
1	11194465	11194585	+	chr1_11194465_11194585
1	11199306	11199426	+	chr1_11199306_11199426
1	11199421	11199541	+	chr1_11199421_11199541
1	11199537	11199657	+	chr1_11199537_11199657
1	11199652	11199772	+	chr1_11199652_11199772
1	11204638	11204758	+	chr1_11204638_11204758
1	11204758	11204878	+	chr1_11204758_11204878
1	11204973	11205093	+	chr1_11204973_11205093
1	11205033	11205153	+	chr1_11205033_11205153
1	11206670	11206790	+	chr1_11206670_11206790
1	11206790	11206910	+	chr1_11206790_11206910
1	11210112	11210232	+	chr1_11210112_11210232
1	11210232	11210352	+	chr1_11210232_11210352
1	11217158	11217278	+	chr1_11217158_11217278
1	11217278	11217398	+	chr1_11217278_11217398
1	11227446	11227566	+	chr1_11227446_11227566
1	11227506	11227626	+	chr1_11227506_11227626
1	11259267	11259387	+	chr1_11259267_11259387
1	11259351	11259471	+	chr1_11259351_11259471
1	11259472	11259592	+	chr1_11259472_11259592
1	11259575	11259695	+	chr1_11259575_11259695
1	11259678	11259798	+	chr1_11259678_11259798
1	11264568	11264688	+	chr1_11264568_11264688
1	11264688	11264808	+	chr1_11264688_11264808
1	11269321	11269441	+	chr1_11269321_11269441
1	11269441	11269561	+	chr1_11269441_11269561
1	11270826	11270946	+	chr1_11270826_11270946
1	11270886	11271006	+	chr1_11270886_11271006
1	11272329	11272449	+	chr1_11272329_11272449
1	11272449	11272569	+	chr1_11272449_11272569
1	11272788	11272908	+	chr1_11272788_11272908
1	11272908	11273028	+	chr1_11272908_11273028
1	11273419	11273539	+	chr1_11273419_11273539
1	11273539	11273659	+	chr1_11273539_11273659
1	11276157	11276277	+	chr1_11276157_11276277
1	11276217	11276337	+	chr1_11276217_11276337
1	11288699	11288819	+	chr1_11288699_11288819
1	11288789	11288909	+	chr1_11288789_11288909
1	11288879	11288999	+	chr1_11288879_11288999
1	11290926	11291046	+	chr1_11290926_11291046
1	11291046	11291166	+	chr1_11291046_11291166
1	11291303	11291423	+	chr1_11291303_11291423
1	11291423	11291543	+	chr1_11291423_11291543
1	11292448	11292568	+	chr1_11292448_11292568
1	11292508	11292628	+	chr1_11292508_11292628
1	11293409	11293529	+	chr1_11293409_11293529
1	11293469	11293589	+	chr1_11293469_11293589
1	11294140	11294260	+	chr1_11294140_11294260
1	11294260	11294380	+	chr1_11294260_11294380
1	11297882	11298002	+	chr1_11297882_11298002
1	11298002	11298122	+	chr1_11298002_11298122
1	11298446	11298566	+	chr1_11298446_11298566
1	11298566	11298686	+	chr1_11298566_11298686
1	11300331	11300451	+	chr1_11300331_11300451
1	11300421	11300541	+	chr1_11300421_11300541
1	11300511	11300631	+	chr1_11300511_11300631
1	11301553	11301673	+	chr1_11301553_11301673
1	11301673	11301793	+	chr1_11301673_11301793
1	11303143	11303263	+	chr1_11303143_11303263
1	11303263	11303383	+	chr1_11303263_11303383
1	11307615	11307735	+	chr1_11307615_11307735
1	11307708	11307828	+	chr1_11307708_11307828
1	11307829	11307949	+	chr1_11307829_11307949
1	11307935	11308055	+	chr1_11307935_11308055
1	11308043	11308163	+	chr1_11308043_11308163
1	11313842	11313962	+	chr1_11313842_11313962
1	11313962	11314082	+	chr1_11313962_11314082
1	11316028	11316148	+	chr1_11316028_11316148
1	11316148	11316268	+	chr1_11316148_11316268
1	11316955	11317075	+	chr1_11316955_11317075
1	11317045	11317165	+	chr1_11317045_11317165
1	11317135	11317255	+	chr1_11317135_11317255
1	11318475	11318595	+	chr1_11318475_11318595
1	11318595	11318715	+	chr1_11318595_11318715
1	11319265	11319385	+	chr1_11319265_11319385
1	11319385	11319505	+	chr1_11319385_11319505
1	12042695	12042815	+	chr1_12042695_12042815
1	14096700	14096820	+	chr1_14096700_14096820
1	14096820	14096940	+	chr1_14096820_14096940
1	14295402	14295522	+	chr1_14295402_14295522
1	14792475	14792595	+	chr1_14792475_14792595
1	14804753	14804873	+	chr1_14804753_14804873
1	14804873	14804993	+	chr1_14804873_14804993
1	15318339	15318459	+	chr1_15318339_15318459
1	16174513	16174633	+	chr1_16174513_16174633
1	16174573	16174693	+	chr1_16174573_16174693
1	16199290	16199410	+	chr1_16199290_16199410
1	16199410	16199530	+	chr1_16199410_16199530
1	16199530	16199650	+	chr1_16199530_16199650
1	16200569	16200689	+	chr1_16200569_16200689
1	16200689	16200809	+	chr1_16200689_16200809
1	16200809	16200929	+	chr1_16200809_16200929
1	16202664	16202784	+	chr1_16202664_16202784
1	16202753	16202873	+	chr1_16202753_16202873
1	16202874	16202994	+	chr1_16202874_16202994
1	16202979	16203099	+	chr1_16202979_16203099
1	16203084	16203204	+	chr1_16203084_16203204
1	16235775	16235895	+	chr1_16235775_16235895
1	16235895	16236015	+	chr1_16235895_16236015
1	16237575	16237695	+	chr1_16237575_16237695
1	16237695	16237815	+	chr1_16237695_16237815
1	16242578	16242698	+	chr1_16242578_16242698
1	16242698	16242818	+	chr1_16242698_16242818
1	16245363	16245483	+	chr1_16245363_16245483
1	16245483	16245603	+	chr1_16245483_16245603
1	16245835	16245955	+	chr1_16245835_16245955
1	16245955	16246075	+	chr1_16245955_16246075
1	16247301	16247421	+	chr1_16247301_16247421
1	16247421	16247541	+	chr1_16247421_16247541
1	16248673	16248793	+	chr1_16248673_16248793
1	16248793	16248913	+	chr1_16248793_16248913
1	16254563	16254683	+	chr1_16254563_16254683
1	16254680	16254800	+	chr1_16254680_16254800
1	16254801	16254921	+	chr1_16254801_16254921
1	16254919	16255039	+	chr1_16254919_16255039
1	16255038	16255158	+	chr1_16255038_16255158
1	16255156	16255276	+	chr1_16255156_16255276
1	16255277	16255397	+	chr1_16255277_16255397
1	16255396	16255516	+	chr1_16255396_16255516
1	16255516	16255636	+	chr1_16255516_16255636
1	16255633	16255753	+	chr1_16255633_16255753
1	16255754	16255874	+	chr1_16255754_16255874
1	16255873	16255993	+	chr1_16255873_16255993
1	16255993	16256113	+	chr1_16255993_16256113
1	16256111	16256231	+	chr1_16256111_16256231
1	16256232	16256352	+	chr1_16256232_16256352
1	16256351	16256471	+	chr1_16256351_16256471
1	16256470	16256590	+	chr1_16256470_16256590
1	16256587	16256707	+	chr1_16256587_16256707
1	16256708	16256828	+	chr1_16256708_16256828
1	16256826	16256946	+	chr1_16256826_16256946
1	16256946	16257066	+	chr1_16256946_16257066
1	16257063	16257183	+	chr1_16257063_16257183
1	16257184	16257304	+	chr1_16257184_16257304
1	16257303	16257423	+	chr1_16257303_16257423
1	16257422	16257542	+	chr1_16257422_16257542
1	16257539	16257659	+	chr1_16257539_16257659
1	16257660	16257780	+	chr1_16257660_16257780
1	16257778	16257898	+	chr1_16257778_16257898
1	16257898	16258018	+	chr1_16257898_16258018
1	16258014	16258134	+	chr1_16258014_16258134
1	16258135	16258255	+	chr1_16258135_16258255
1	16258253	16258373	+	chr1_16258253_16258373
1	16258373	16258493	+	chr1_16258373_16258493
1	16258491	16258611	+	chr1_16258491_16258611
1	16258612	16258732	+	chr1_16258612_16258732
1	16258731	16258851	+	chr1_16258731_16258851
1	16258850	16258970	+	chr1_16258850_16258970
1	16258968	16259088	+	chr1_16258968_16259088
1	16259089	16259209	+	chr1_16259089_16259209
1	16259207	16259327	+	chr1_16259207_16259327
1	16259327	16259447	+	chr1_16259327_16259447
1	16259445	16259565	+	chr1_16259445_16259565
1	16259566	16259686	+	chr1_16259566_16259686
1	16259685	16259805	+	chr1_16259685_16259805
1	16259805	16259925	+	chr1_16259805_16259925
1	16259923	16260043	+	chr1_16259923_16260043
1	16260044	16260164	+	chr1_16260044_16260164
1	16260163	16260283	+	chr1_16260163_16260283
1	16260283	16260403	+	chr1_16260283_16260403
1	16260400	16260520	+	chr1_16260400_16260520
1	16260521	16260641	+	chr1_16260521_16260641
1	16260639	16260759	+	chr1_16260639_16260759
1	16260759	16260879	+	chr1_16260759_16260879
1	16260875	16260995	+	chr1_16260875_16260995
1	16260996	16261116	+	chr1_16260996_16261116
1	16261115	16261235	+	chr1_16261115_16261235
1	16261234	16261354	+	chr1_16261234_16261354
1	16261350	16261470	+	chr1_16261350_16261470
1	16261471	16261591	+	chr1_16261471_16261591
1	16261589	16261709	+	chr1_16261589_16261709
1	16261709	16261829	+	chr1_16261709_16261829
1	16261827	16261947	+	chr1_16261827_16261947
1	16261948	16262068	+	chr1_16261948_16262068
1	16262066	16262186	+	chr1_16262066_16262186
1	16262186	16262306	+	chr1_16262186_16262306
1	16262303	16262423	+	chr1_16262303_16262423
1	16262424	16262544	+	chr1_16262424_16262544
1	16262543	16262663	+	chr1_16262543_16262663
1	16262663	16262783	+	chr1_16262663_16262783
1	16263628	16263748	+	chr1_16263628_16263748
1	16263717	16263837	+	chr1_16263717_16263837
1	16263838	16263958	+	chr1_16263838_16263958
1	16263943	16264063	+	chr1_16263943_16264063
1	16264048	16264168	+	chr1_16264048_16264168
1	16264283	16264403	+	chr1_16264283_16264403
1	16264403	16264523	+	chr1_16264403_16264523
1	16265171	16265291	+	chr1_16265171_16265291
1	16265291	16265411	+	chr1_16265291_16265411
1	16265736	16265856	+	chr1_16265736_16265856
1	16265856	16265976	+	chr1_16265856_16265976
1	16890409	16890529	+	chr1_16890409_16890529
1	16890499	16890619	+	chr1_16890499_16890619
1	16890589	16890709	+	chr1_16890589_16890709
1	16891237	16891357	+	chr1_16891237_16891357
1	16891357	16891477	+	chr1_16891357_16891477
1	16892095	16892215	+	chr1_16892095_16892215
1	16892837	16892957	+	chr1_16892837_16892957
1	16892897	16893017	+	chr1_16892897_16893017
1	16893639	16893759	+	chr1_16893639_16893759
1	16894409	16894529	+	chr1_16894409_16894529
1	16894469	16894589	+	chr1_16894469_16894589
1	16895529	16895649	+	chr1_16895529_16895649
1	16895649	16895769	+	chr1_16895649_16895769
1	16899572	16899692	+	chr1_16899572_16899692
1	16899632	16899752	+	chr1_16899632_16899752
1	16900964	16901084	+	chr1_16900964_16901084
1	16901084	16901204	+	chr1_16901084_16901204
1	16901597	16901717	+	chr1_16901597_16901717
1	16901657	16901777	+	chr1_16901657_16901777
1	16902748	16902868	+	chr1_16902748_16902868
1	16902868	16902988	+	chr1_16902868_16902988
1	16903742	16903862	+	chr1_16903742_16903862
1	16903862	16903982	+	chr1_16903862_16903982
1	16905672	16905792	+	chr1_16905672_16905792
1	16905792	16905912	+	chr1_16905792_16905912
1	16907225	16907345	+	chr1_16907225_16907345
1	16907345	16907465	+	chr1_16907345_16907465
1	16907860	16907980	+	chr1_16907860_16907980
1	16907920	16908040	+	chr1_16907920_16908040
1	16909025	16909145	+	chr1_16909025_16909145
1	16909145	16909265	+	chr1_16909145_16909265
1	16910019	16910139	+	chr1_16910019_16910139
1	16910139	16910259	+	chr1_16910139_16910259
1	16911968	16912088	+	chr1_16911968_16912088
1	16912088	16912208	+	chr1_16912088_16912208
1	16913530	16913650	+	chr1_16913530_16913650
1	16913650	16913770	+	chr1_16913650_16913770
1	16914165	16914285	+	chr1_16914165_16914285
1	16914225	16914345	+	chr1_16914225_16914345
1	16915330	16915450	+	chr1_16915330_16915450
1	16915450	16915570	+	chr1_16915450_16915570
1	16916324	16916444	+	chr1_16916324_16916444
1	16916444	16916564	+	chr1_16916444_16916564
1	16918308	16918428	+	chr1_16918308_16918428
1	16918428	16918548	+	chr1_16918428_16918548
1	17345324	17345444	+	chr1_17345324_17345444
1	17345384	17345504	+	chr1_17345384_17345504
1	17349043	17349163	+	chr1_17349043_17349163
1	17349163	17349283	+	chr1_17349163_17349283
1	17350398	17350518	+	chr1_17350398_17350518
1	17350518	17350638	+	chr1_17350518_17350638
1	17354181	17354301	+	chr1_17354181_17354301
1	17354301	17354421	+	chr1_17354301_17354421
1	17355042	17355162	+	chr1_17355042_17355162
1	17355162	17355282	+	chr1_17355162_17355282
1	17359507	17359627	+	chr1_17359507_17359627
1	17359567	17359687	+	chr1_17359567_17359687
1	17371199	17371319	+	chr1_17371199_17371319
1	17371319	17371439	+	chr1_17371319_17371439
1	17380388	17380508	+	chr1_17380388_17380508
1	17380448	17380568	+	chr1_17380448_17380568
1	18240839	18240959	+	chr1_18240839_18240959
1	19120837	19120957	+	chr1_19120837_19120957
1	20294962	20295082	+	chr1_20294962_20295082
1	21675893	21676013	+	chr1_21675893_21676013
1	23885390	23885510	+	chr1_23885390_23885510
1	23885487	23885607	+	chr1_23885487_23885607
1	23885608	23885728	+	chr1_23885608_23885728
1	23885717	23885837	+	chr1_23885717_23885837
1	23885827	23885947	+	chr1_23885827_23885947
1	24018256	24018376	+	chr1_24018256_24018376
1	24019088	24019208	+	chr1_24019088_24019208
1	24019139	24019259	+	chr1_24019139_24019259
1	24020290	24020410	+	chr1_24020290_24020410
1	24021139	24021259	+	chr1_24021139_24021259
1	24021177	24021297	+	chr1_24021177_24021297
1	24022277	24022397	+	chr1_24022277_24022397
1	24022312	24022432	+	chr1_24022312_24022432
1	24022788	24022908	+	chr1_24022788_24022908
1	24069871	24069991	+	chr1_24069871_24069991
1	24069991	24070111	+	chr1_24069991_24070111
1	24075448	24075568	+	chr1_24075448_24075568
1	24075508	24075628	+	chr1_24075508_24075628
1	24076264	24076384	+	chr1_24076264_24076384
1	24076384	24076504	+	chr1_24076384_24076504
1	24077297	24077417	+	chr1_24077297_24077417
1	24077411	24077531	+	chr1_24077411_24077531
1	24077518	24077638	+	chr1_24077518_24077638
1	24077639	24077759	+	chr1_24077639_24077759
1	24077753	24077873	+	chr1_24077753_24077873
1	24077867	24077987	+	chr1_24077867_24077987
1	24077974	24078094	+	chr1_24077974_24078094
1	24078095	24078215	+	chr1_24078095_24078215
1	24078209	24078329	+	chr1_24078209_24078329
1	24078323	24078443	+	chr1_24078323_24078443
1	24078404	24078524	+	chr1_24078404_24078524
1	24078404	24078524	+	chr1_24078404_24078524
1	24078437	24078557	+	chr1_24078437_24078557
1	24078832	24078952	+	chr1_24078832_24078952
1	24078952	24079072	+	chr1_24078952_24079072
1	24080547	24080667	+	chr1_24080547_24080667
1	24080654	24080774	+	chr1_24080654_24080774
1	24080763	24080883	+	chr1_24080763_24080883
1	24080871	24080991	+	chr1_24080871_24080991
1	24082302	24082422	+	chr1_24082302_24082422
1	24082422	24082542	+	chr1_24082422_24082542
1	24082699	24082819	+	chr1_24082699_24082819
1	24082819	24082939	+	chr1_24082819_24082939
1	24083408	24083528	+	chr1_24083408_24083528
1	24083528	24083648	+	chr1_24083528_24083648
1	24085942	24086062	+	chr1_24085942_24086062
1	24086002	24086122	+	chr1_24086002_24086122
1	25197095	25197215	+	chr1_25197095_25197215
1	26207184	26207304	+	chr1_26207184_26207304
1	27022862	27022982	+	chr1_27022862_27022982
1	27022982	27023102	+	chr1_27022982_27023102
1	27023101	27023221	+	chr1_27023101_27023221
1	27023222	27023342	+	chr1_27023222_27023342
1	27023342	27023462	+	chr1_27023342_27023462
1	27023462	27023582	+	chr1_27023462_27023582
1	27023581	27023701	+	chr1_27023581_27023701
1	27023702	27023822	+	chr1_27023702_27023822
1	27023822	27023942	+	chr1_27023822_27023942
1	27023942	27024062	+	chr1_27023942_27024062
1	27056127	27056247	+	chr1_27056127_27056247
1	27056247	27056367	+	chr1_27056247_27056367
1	27057628	27057748	+	chr1_27057628_27057748
1	27057748	27057868	+	chr1_27057748_27057868
1	27057868	27057988	+	chr1_27057868_27057988
1	27057988	27058108	+	chr1_27057988_27058108
1	27059104	27059224	+	chr1_27059104_27059224
1	27059224	27059344	+	chr1_27059224_27059344
1	27087316	27087436	+	chr1_27087316_27087436
1	27087406	27087526	+	chr1_27087406_27087526
1	27087496	27087616	+	chr1_27087496_27087616
1	27087829	27087949	+	chr1_27087829_27087949
1	27087889	27088009	+	chr1_27087889_27088009
1	27088606	27088726	+	chr1_27088606_27088726
1	27088726	27088846	+	chr1_27088726_27088846
1	27089439	27089559	+	chr1_27089439_27089559
1	27089559	27089679	+	chr1_27089559_27089679
1	27089679	27089799	+	chr1_27089679_27089799
1	27092664	27092784	+	chr1_27092664_27092784
1	27092776	27092896	+	chr1_27092776_27092896
1	27092890	27093010	+	chr1_27092890_27093010
1	27093002	27093122	+	chr1_27093002_27093122
1	27094266	27094386	+	chr1_27094266_27094386
1	27094386	27094506	+	chr1_27094386_27094506
1	27097593	27097713	+	chr1_27097593_27097713
1	27097713	27097833	+	chr1_27097713_27097833
1	27098936	27099056	+	chr1_27098936_27099056
1	27099056	27099176	+	chr1_27099056_27099176
1	27099270	27099390	+	chr1_27099270_27099390
1	27099390	27099510	+	chr1_27099390_27099510
1	27099791	27099911	+	chr1_27099791_27099911
1	27099894	27100014	+	chr1_27099894_27100014
1	27099980	27100100	+	chr1_27099980_27100100
1	27100101	27100221	+	chr1_27100101_27100221
1	27100206	27100326	+	chr1_27100206_27100326
1	27100310	27100430	+	chr1_27100310_27100430
1	27100785	27100905	+	chr1_27100785_27100905
1	27100905	27101025	+	chr1_27100905_27101025
1	27101025	27101145	+	chr1_27101025_27101145
1	27101144	27101264	+	chr1_27101144_27101264
1	27101265	27101385	+	chr1_27101265_27101385
1	27101385	27101505	+	chr1_27101385_27101505
1	27101505	27101625	+	chr1_27101505_27101625
1	27101625	27101745	+	chr1_27101625_27101745
1	27102012	27102132	+	chr1_27102012_27102132
1	27102114	27102234	+	chr1_27102114_27102234
1	27102217	27102337	+	chr1_27102217_27102337
1	27102319	27102439	+	chr1_27102319_27102439
1	27105480	27105600	+	chr1_27105480_27105600
1	27105600	27105720	+	chr1_27105600_27105720
1	27105719	27105839	+	chr1_27105719_27105839
1	27105840	27105960	+	chr1_27105840_27105960
1	27105960	27106080	+	chr1_27105960_27106080
1	27106080	27106200	+	chr1_27106080_27106200
1	27106199	27106319	+	chr1_27106199_27106319
1	27106320	27106440	+	chr1_27106320_27106440
1	27106440	27106560	+	chr1_27106440_27106560
1	27106560	27106680	+	chr1_27106560_27106680
1	27106679	27106799	+	chr1_27106679_27106799
1	27106800	27106920	+	chr1_27106800_27106920
1	27106920	27107040	+	chr1_27106920_27107040
1	27107040	27107160	+	chr1_27107040_27107160
1	27107160	27107280	+	chr1_27107160_27107280
1	27621108	27621228	+	chr1_27621108_27621228
1	27621108	27621228	+	chr1_27621108_27621228
1	29519718	29519838	+	chr1_29519718_29519838
1	29533541	29533661	+	chr1_29533541_29533661
1	30124716	30124836	+	chr1_30124716_30124836
1	30381429	30381549	+	chr1_30381429_30381549
1	30956352	30956472	+	chr1_30956352_30956472
1	31770884	31771004	+	chr1_31770884_31771004
1	31901592	31901712	+	chr1_31901592_31901712
1	34001275	34001395	+	chr1_34001275_34001395
1	34823562	34823682	+	chr1_34823562_34823682
1	35846960	35847080	+	chr1_35846960_35847080
1	35846960	35847080	+	chr1_35846960_35847080
1	37197660	37197780	+	chr1_37197660_37197780
1	38078389	38078509	+	chr1_38078389_38078509
1	38078509	38078629	+	chr1_38078509_38078629
1	38079349	38079469	+	chr1_38079349_38079469
1	38079469	38079589	+	chr1_38079469_38079589
1	38079810	38079930	+	chr1_38079810_38079930
1	38079930	38080050	+	chr1_38079930_38080050
1	38082131	38082251	+	chr1_38082131_38082251
1	38082251	38082371	+	chr1_38082251_38082371
1	38095196	38095316	+	chr1_38095196_38095316
1	38095256	38095376	+	chr1_38095256_38095376
1	38095476	38095596	+	chr1_38095476_38095596
1	38095536	38095656	+	chr1_38095536_38095656
1	38154813	38154933	+	chr1_38154813_38154933
1	38736814	38736934	+	chr1_38736814_38736934
1	42082392	42082512	+	chr1_42082392_42082512
1	42408099	42408219	+	chr1_42408099_42408219
1	43148199	43148319	+	chr1_43148199_43148319
1	43148319	43148439	+	chr1_43148319_43148439
1	43148636	43148756	+	chr1_43148636_43148756
1	43148734	43148854	+	chr1_43148734_43148854
1	43148855	43148975	+	chr1_43148855_43148975
1	43148964	43149084	+	chr1_43148964_43149084
1	43149075	43149195	+	chr1_43149075_43149195
1	43159087	43159207	+	chr1_43159087_43159207
1	43159147	43159267	+	chr1_43159147_43159267
1	43161824	43161944	+	chr1_43161824_43161944
1	43161884	43162004	+	chr1_43161884_43162004
1	43162283	43162403	+	chr1_43162283_43162403
1	43162403	43162523	+	chr1_43162403_43162523
1	43162523	43162643	+	chr1_43162523_43162643
1	43162801	43162921	+	chr1_43162801_43162921
1	43162861	43162981	+	chr1_43162861_43162981
1	43166418	43166538	+	chr1_43166418_43166538
1	43166508	43166628	+	chr1_43166508_43166628
1	43166598	43166718	+	chr1_43166598_43166718
1	44254085	44254205	+	chr1_44254085_44254205
1	45794923	45795043	+	chr1_45794923_45795043
1	45795043	45795163	+	chr1_45795043_45795163
1	45796118	45796238	+	chr1_45796118_45796238
1	45796178	45796298	+	chr1_45796178_45796298
1	45796809	45796929	+	chr1_45796809_45796929
1	45796914	45797034	+	chr1_45796914_45797034
1	45797003	45797123	+	chr1_45797003_45797123
1	45797124	45797244	+	chr1_45797124_45797244
1	45797229	45797349	+	chr1_45797229_45797349
1	45797333	45797453	+	chr1_45797333_45797453
1	45797438	45797558	+	chr1_45797438_45797558
1	45797636	45797756	+	chr1_45797636_45797756
1	45797754	45797874	+	chr1_45797754_45797874
1	45797870	45797990	+	chr1_45797870_45797990
1	45797991	45798111	+	chr1_45797991_45798111
1	45798110	45798230	+	chr1_45798110_45798230
1	45798228	45798348	+	chr1_45798228_45798348
1	45798344	45798464	+	chr1_45798344_45798464
1	45798465	45798585	+	chr1_45798465_45798585
1	45798585	45798705	+	chr1_45798585_45798705
1	45798703	45798823	+	chr1_45798703_45798823
1	45798820	45798940	+	chr1_45798820_45798940
1	45798941	45799061	+	chr1_45798941_45799061
1	45799061	45799181	+	chr1_45799061_45799181
1	45799179	45799299	+	chr1_45799179_45799299
1	45800002	45800122	+	chr1_45800002_45800122
1	45800122	45800242	+	chr1_45800122_45800242
1	45803773	45803893	+	chr1_45803773_45803893
1	45803833	45803953	+	chr1_45803833_45803953
1	45805508	45805628	+	chr1_45805508_45805628
1	45805568	45805688	+	chr1_45805568_45805688
1	45805810	45805930	+	chr1_45805810_45805930
1	45805870	45805990	+	chr1_45805870_45805990
1	46254944	46255064	+	chr1_46254944_46255064
1	46509323	46509443	+	chr1_46509323_46509443
1	46509443	46509563	+	chr1_46509443_46509563
1	46511554	46511674	+	chr1_46511554_46511674
1	46511674	46511794	+	chr1_46511674_46511794
1	46512169	46512289	+	chr1_46512169_46512289
1	46512229	46512349	+	chr1_46512229_46512349
1	46521434	46521554	+	chr1_46521434_46521554
1	46521554	46521674	+	chr1_46521554_46521674
1	46527551	46527671	+	chr1_46527551_46527671
1	46527671	46527791	+	chr1_46527671_46527791
1	46531668	46531788	+	chr1_46531668_46531788
1	46531788	46531908	+	chr1_46531788_46531908
1	46532552	46532672	+	chr1_46532552_46532672
1	46532672	46532792	+	chr1_46532672_46532792
1	46543145	46543265	+	chr1_46543145_46543265
1	46543205	46543325	+	chr1_46543205_46543325
1	46546247	46546367	+	chr1_46546247_46546367
1	46546367	46546487	+	chr1_46546367_46546487
1	46597294	46597414	+	chr1_46597294_46597414
1	46597386	46597506	+	chr1_46597386_46597506
1	46597480	46597600	+	chr1_46597480_46597600
1	46597573	46597693	+	chr1_46597573_46597693
1	46598303	46598423	+	chr1_46598303_46598423
1	46598363	46598483	+	chr1_46598363_46598483
1	46641871	46641991	+	chr1_46641871_46641991
1	46641961	46642081	+	chr1_46641961_46642081
1	46642051	46642171	+	chr1_46642051_46642171
1	48257979	48258099	+	chr1_48257979_48258099
1	52266182	52266302	+	chr1_52266182_52266302
1	53180505	53180625	+	chr1_53180505_53180625
1	54581809	54581929	+	chr1_54581809_54581929
1	55255523	55255643	+	chr1_55255523_55255643
1	56046260	56046380	+	chr1_56046260_56046380
1	56917892	56918012	+	chr1_56917892_56918012
1	57552363	57552483	+	chr1_57552363_57552483
1	57714498	57714618	+	chr1_57714498_57714618
1	58235437	58235557	+	chr1_58235437_58235557
1	59079299	59079419	+	chr1_59079299_59079419
1	59933276	59933396	+	chr1_59933276_59933396
1	61304705	61304825	+	chr1_61304705_61304825
1	62247329	62247449	+	chr1_62247329_62247449
1	64794689	64794809	+	chr1_64794689_64794809
1	65300202	65300322	+	chr1_65300202_65300322
1	65300262	65300382	+	chr1_65300262_65300382
1	65301013	65301133	+	chr1_65301013_65301133
1	65301133	65301253	+	chr1_65301133_65301253
1	65301719	65301839	+	chr1_65301719_65301839
1	65301839	65301959	+	chr1_65301839_65301959
1	65303580	65303700	+	chr1_65303580_65303700
1	65303700	65303820	+	chr1_65303700_65303820
1	65304089	65304209	+	chr1_65304089_65304209
1	65304209	65304329	+	chr1_65304209_65304329
1	65305261	65305381	+	chr1_65305261_65305381
1	65305381	65305501	+	chr1_65305381_65305501
1	65306884	65307004	+	chr1_65306884_65307004
1	65306992	65307112	+	chr1_65306992_65307112
1	65306997	65307117	+	chr1_65306997_65307117
1	65306997	65307117	+	chr1_65306997_65307117
1	65307100	65307220	+	chr1_65307100_65307220
1	65307208	65307328	+	chr1_65307208_65307328
1	65309702	65309822	+	chr1_65309702_65309822
1	65309822	65309942	+	chr1_65309822_65309942
1	65310384	65310504	+	chr1_65310384_65310504
1	65310504	65310624	+	chr1_65310504_65310624
1	65311139	65311259	+	chr1_65311139_65311259
1	65311259	65311379	+	chr1_65311259_65311379
1	65312285	65312405	+	chr1_65312285_65312405
1	65312345	65312465	+	chr1_65312345_65312465
1	65313166	65313286	+	chr1_65313166_65313286
1	65313286	65313406	+	chr1_65313286_65313406
1	65316419	65316539	+	chr1_65316419_65316539
1	65316539	65316659	+	chr1_65316539_65316659
1	65321166	65321286	+	chr1_65321166_65321286
1	65321286	65321406	+	chr1_65321286_65321406
1	65323280	65323400	+	chr1_65323280_65323400
1	65323400	65323520	+	chr1_65323400_65323520
1	65325746	65325866	+	chr1_65325746_65325866
1	65325866	65325986	+	chr1_65325866_65325986
1	65330442	65330562	+	chr1_65330442_65330562
1	65330562	65330682	+	chr1_65330562_65330682
1	65332509	65332629	+	chr1_65332509_65332629
1	65332609	65332729	+	chr1_65332609_65332729
1	65332709	65332829	+	chr1_65332709_65332829
1	65332809	65332929	+	chr1_65332809_65332929
1	65334955	65335075	+	chr1_65334955_65335075
1	65335075	65335195	+	chr1_65335075_65335195
1	65339009	65339129	+	chr1_65339009_65339129
1	65339129	65339249	+	chr1_65339129_65339249
1	65344649	65344769	+	chr1_65344649_65344769
1	65344769	65344889	+	chr1_65344769_65344889
1	65348938	65349058	+	chr1_65348938_65349058
1	65349058	65349178	+	chr1_65349058_65349178
1	65351854	65351974	+	chr1_65351854_65351974
1	65351914	65352034	+	chr1_65351914_65352034
1	66735794	66735914	+	chr1_66735794_66735914
1	68189106	68189226	+	chr1_68189106_68189226
1	70363541	70363661	+	chr1_70363541_70363661
1	72571304	72571424	+	chr1_72571304_72571424
1	74225598	74225718	+	chr1_74225598_74225718
1	74673281	74673401	+	chr1_74673281_74673401
1	76582057	76582177	+	chr1_76582057_76582177
1	77532493	77532613	+	chr1_77532493_77532613
1	81807037	81807157	+	chr1_81807037_81807157
1	83014832	83014952	+	chr1_83014832_83014952
1	83142892	83143012	+	chr1_83142892_83143012
1	83147248	83147368	+	chr1_83147248_83147368
1	84562205	84562325	+	chr1_84562205_84562325
1	85422001	85422121	+	chr1_85422001_85422121
1	86685786	86685906	+	chr1_86685786_86685906
1	88188270	88188390	+	chr1_88188270_88188390
1	90101266	90101386	+	chr1_90101266_90101386
1	90569301	90569421	+	chr1_90569301_90569421
1	91594430	91594550	+	chr1_91594430_91594550
1	93468002	93468122	+	chr1_93468002_93468122
1	93667516	93667636	+	chr1_93667516_93667636
1	93667516	93667636	+	chr1_93667516_93667636
1	95078069	95078189	+	chr1_95078069_95078189
1	95543618	95543738	+	chr1_95543618_95543738
1	96397688	96397808	+	chr1_96397688_96397808
1	97720405	97720525	+	chr1_97720405_97720525
1	100099110	100099230	+	chr1_100099110_100099230
1	101670176	101670296	+	chr1_101670176_101670296
1	101709503	101709623	+	chr1_101709503_101709623
1	101849770	101849890	+	chr1_101849770_101849890
1	105657823	105657943	+	chr1_105657823_105657943
1	108087190	108087310	+	chr1_108087190_108087310
1	109711787	109711907	+	chr1_109711787_109711907
1	110710302	110710422	+	chr1_110710302_110710422
1	111229492	111229612	+	chr1_111229492_111229612
1	111897275	111897395	+	chr1_111897275_111897395
1	112475489	112475609	+	chr1_112475489_112475609
1	115227433	115227553	+	chr1_115227433_115227553
1	115251095	115251215	+	chr1_115251095_115251215
1	115251215	115251335	+	chr1_115251215_115251335
1	115252149	115252269	+	chr1_115252149_115252269
1	115252269	115252389	+	chr1_115252269_115252389
1	115256389	115256509	+	chr1_115256389_115256509
1	115256509	115256629	+	chr1_115256509_115256629
1	115258605	115258725	+	chr1_115258605_115258725
1	115258725	115258845	+	chr1_115258725_115258845
1	116307786	116307906	+	chr1_116307786_116307906
1	116809517	116809637	+	chr1_116809517_116809637
1	118300290	118300410	+	chr1_118300290_118300410
1	119382167	119382287	+	chr1_119382167_119382287
1	120050048	120050168	+	chr1_120050048_120050168
1	120050168	120050288	+	chr1_120050168_120050288
1	120054087	120054207	+	chr1_120054087_120054207
1	120054207	120054327	+	chr1_120054207_120054327
1	120056442	120056562	+	chr1_120056442_120056562
1	120056562	120056682	+	chr1_120056562_120056682
1	120056681	120056801	+	chr1_120056681_120056801
1	120056802	120056922	+	chr1_120056802_120056922
1	120056922	120057042	+	chr1_120056922_120057042
1	120057042	120057162	+	chr1_120057042_120057162
1	120057162	120057282	+	chr1_120057162_120057282
1	120457928	120458048	+	chr1_120457928_120458048
1	120458043	120458163	+	chr1_120458043_120458163
1	120458159	120458279	+	chr1_120458159_120458279
1	120458269	120458389	+	chr1_120458269_120458389
1	120458390	120458510	+	chr1_120458390_120458510
1	120458505	120458625	+	chr1_120458505_120458625
1	120458620	120458740	+	chr1_120458620_120458740
1	120458730	120458850	+	chr1_120458730_120458850
1	120458851	120458971	+	chr1_120458851_120458971
1	120458966	120459086	+	chr1_120458966_120459086
1	120459082	120459202	+	chr1_120459082_120459202
1	120459197	120459317	+	chr1_120459197_120459317
1	120460276	120460396	+	chr1_120460276_120460396
1	120461028	120461148	+	chr1_120461028_120461148
1	120461056	120461176	+	chr1_120461056_120461176
1	120461934	120462054	+	chr1_120461934_120462054
1	120462024	120462144	+	chr1_120462024_120462144
1	120462116	120462236	+	chr1_120462116_120462236
1	120462851	120462971	+	chr1_120462851_120462971
1	120462900	120463020	+	chr1_120462900_120463020
1	120464324	120464444	+	chr1_120464324_120464444
1	120464858	120464978	+	chr1_120464858_120464978
1	120464949	120465069	+	chr1_120464949_120465069
1	120465258	120465378	+	chr1_120465258_120465378
1	120465281	120465401	+	chr1_120465281_120465401
1	120466259	120466379	+	chr1_120466259_120466379
1	120466372	120466492	+	chr1_120466372_120466492
1	120466487	120466607	+	chr1_120466487_120466607
1	120467927	120468047	+	chr1_120467927_120468047
1	120467999	120468119	+	chr1_120467999_120468119
1	120468120	120468240	+	chr1_120468120_120468240
1	120468216	120468336	+	chr1_120468216_120468336
1	120468313	120468433	+	chr1_120468313_120468433
1	120469118	120469238	+	chr1_120469118_120469238
1	120471598	120471718	+	chr1_120471598_120471718
1	120471715	120471835	+	chr1_120471715_120471835
1	120478094	120478214	+	chr1_120478094_120478214
1	120478107	120478227	+	chr1_120478107_120478227
1	120479904	120480024	+	chr1_120479904_120480024
1	120479969	120480089	+	chr1_120479969_120480089
1	120480479	120480599	+	chr1_120480479_120480599
1	120480513	120480633	+	chr1_120480513_120480633
1	120483177	120483297	+	chr1_120483177_120483297
1	120483259	120483379	+	chr1_120483259_120483379
1	120484148	120484268	+	chr1_120484148_120484268
1	120484257	120484377	+	chr1_120484257_120484377
1	120491036	120491156	+	chr1_120491036_120491156
1	120491069	120491189	+	chr1_120491069_120491189
1	120491629	120491749	+	chr1_120491629_120491749
1	120493343	120493463	+	chr1_120493343_120493463
1	120496165	120496285	+	chr1_120496165_120496285
1	120496191	120496311	+	chr1_120496191_120496311
1	120497662	120497782	+	chr1_120497662_120497782
1	120497735	120497855	+	chr1_120497735_120497855
1	120502010	120502130	+	chr1_120502010_120502130
1	120506196	120506316	+	chr1_120506196_120506316
1	120506310	120506430	+	chr1_120506310_120506430
1	120508072	120508192	+	chr1_120508072_120508192
1	120508995	120509115	+	chr1_120508995_120509115
1	120510055	120510175	+	chr1_120510055_120510175
1	120510124	120510244	+	chr1_120510124_120510244
1	120510699	120510819	+	chr1_120510699_120510819
1	120510735	120510855	+	chr1_120510735_120510855
1	120512133	120512253	+	chr1_120512133_120512253
1	120512247	120512367	+	chr1_120512247_120512367
1	120529584	120529704	+	chr1_120529584_120529704
1	120539619	120539739	+	chr1_120539619_120539739
1	120539726	120539846	+	chr1_120539726_120539846
1	120539835	120539955	+	chr1_120539835_120539955
1	120547951	120548071	+	chr1_120547951_120548071
1	120548020	120548140	+	chr1_120548020_120548140
1	120548091	120548211	+	chr1_120548091_120548211
1	120572509	120572629	+	chr1_120572509_120572629
1	120611924	120612044	+	chr1_120611924_120612044
1	145723060	145723180	+	chr1_145723060_145723180
1	150337180	150337300	+	chr1_150337180_150337300
1	150337285	150337405	+	chr1_150337285_150337405
1	150390061	150390181	+	chr1_150390061_150390181
1	150390091	150390211	+	chr1_150390091_150390211
1	150413388	150413508	+	chr1_150413388_150413508
1	150413412	150413532	+	chr1_150413412_150413532
1	150414335	150414455	+	chr1_150414335_150414455
1	150415673	150415793	+	chr1_150415673_150415793
1	150416716	150416836	+	chr1_150416716_150416836
1	150416743	150416863	+	chr1_150416743_150416863
1	150418691	150418811	+	chr1_150418691_150418811
1	150418767	150418887	+	chr1_150418767_150418887
1	150429753	150429873	+	chr1_150429753_150429873
1	150429844	150429964	+	chr1_150429844_150429964
1	150429936	150430056	+	chr1_150429936_150430056
1	150432525	150432645	+	chr1_150432525_150432645
1	150432604	150432724	+	chr1_150432604_150432724
1	150432683	150432803	+	chr1_150432683_150432803
1	150436992	150437112	+	chr1_150436992_150437112
1	150437093	150437213	+	chr1_150437093_150437213
1	150443026	150443146	+	chr1_150443026_150443146
1	150443142	150443262	+	chr1_150443142_150443262
1	150443259	150443379	+	chr1_150443259_150443379
1	150443371	150443491	+	chr1_150443371_150443491
1	150443492	150443612	+	chr1_150443492_150443612
1	150443607	150443727	+	chr1_150443607_150443727
1	150443724	150443844	+	chr1_150443724_150443844
1	150443835	150443955	+	chr1_150443835_150443955
1	150443956	150444076	+	chr1_150443956_150444076
1	150444071	150444191	+	chr1_150444071_150444191
1	150444188	150444308	+	chr1_150444188_150444308
1	150444299	150444419	+	chr1_150444299_150444419
1	150444420	150444540	+	chr1_150444420_150444540
1	150444536	150444656	+	chr1_150444536_150444656
1	150444653	150444773	+	chr1_150444653_150444773
1	150444765	150444885	+	chr1_150444765_150444885
1	150444886	150445006	+	chr1_150444886_150445006
1	150445002	150445122	+	chr1_150445002_150445122
1	150445119	150445239	+	chr1_150445119_150445239
1	150445230	150445350	+	chr1_150445230_150445350
1	150445351	150445471	+	chr1_150445351_150445471
1	150445467	150445587	+	chr1_150445467_150445587
1	150445584	150445704	+	chr1_150445584_150445704
1	150445700	150445820	+	chr1_150445700_150445820
1	150658911	150659031	+	chr1_150658911_150659031
1	150729733	150729853	+	chr1_150729733_150729853
1	150899209	150899329	+	chr1_150899209_150899329
1	150900169	150900289	+	chr1_150900169_150900289
1	150900254	150900374	+	chr1_150900254_150900374
1	150900340	150900460	+	chr1_150900340_150900460
1	150902432	150902552	+	chr1_150902432_150902552
1	150902484	150902604	+	chr1_150902484_150902604
1	150912373	150912493	+	chr1_150912373_150912493
1	150913794	150913914	+	chr1_150913794_150913914
1	150915028	150915148	+	chr1_150915028_150915148
1	150915054	150915174	+	chr1_150915054_150915174
1	150915317	150915437	+	chr1_150915317_150915437
1	150915419	150915539	+	chr1_150915419_150915539
1	150916372	150916492	+	chr1_150916372_150916492
1	150917383	150917503	+	chr1_150917383_150917503
1	150917455	150917575	+	chr1_150917455_150917575
1	150917528	150917648	+	chr1_150917528_150917648
1	150919351	150919471	+	chr1_150919351_150919471
1	150919378	150919498	+	chr1_150919378_150919498
1	150921587	150921707	+	chr1_150921587_150921707
1	150921644	150921764	+	chr1_150921644_150921764
1	150921832	150921952	+	chr1_150921832_150921952
1	150921891	150922011	+	chr1_150921891_150922011
1	150922923	150923043	+	chr1_150922923_150923043
1	150923029	150923149	+	chr1_150923029_150923149
1	150923122	150923242	+	chr1_150923122_150923242
1	150923243	150923363	+	chr1_150923243_150923363
1	150923350	150923470	+	chr1_150923350_150923470
1	150923456	150923576	+	chr1_150923456_150923576
1	150923830	150923950	+	chr1_150923830_150923950
1	150923847	150923967	+	chr1_150923847_150923967
1	150931643	150931763	+	chr1_150931643_150931763
1	150931713	150931833	+	chr1_150931713_150931833
1	150933028	150933148	+	chr1_150933028_150933148
1	150933134	150933254	+	chr1_150933134_150933254
1	150933225	150933345	+	chr1_150933225_150933345
1	150933346	150933466	+	chr1_150933346_150933466
1	150933452	150933572	+	chr1_150933452_150933572
1	150933557	150933677	+	chr1_150933557_150933677
1	150934560	150934680	+	chr1_150934560_150934680
1	150935052	150935172	+	chr1_150935052_150935172
1	150935085	150935205	+	chr1_150935085_150935205
1	150935439	150935559	+	chr1_150935439_150935559
1	150935505	150935625	+	chr1_150935505_150935625
1	150935995	150936115	+	chr1_150935995_150936115
1	150936106	150936226	+	chr1_150936106_150936226
1	150936217	150936337	+	chr1_150936217_150936337
1	150936455	150936575	+	chr1_150936455_150936575
1	150936712	150936832	+	chr1_150936712_150936832
1	150936730	150936850	+	chr1_150936730_150936850
1	151122429	151122549	+	chr1_151122429_151122549
1	152659309	152659429	+	chr1_152659309_152659429
1	152659425	152659545	+	chr1_152659425_152659545
1	152659542	152659662	+	chr1_152659542_152659662
1	152724756	152724876	+	chr1_152724756_152724876
1	153138977	153139097	+	chr1_153138977_153139097
1	154573907	154574027	+	chr1_154573907_154574027
1	154582069	154582189	+	chr1_154582069_154582189
1	154810623	154810743	+	chr1_154810623_154810743
1	155307406	155307526	+	chr1_155307406_155307526
1	155307466	155307586	+	chr1_155307466_155307586
1	155307850	155307970	+	chr1_155307850_155307970
1	155307970	155308090	+	chr1_155307970_155308090
1	155308000	155308120	+	chr1_155308000_155308120
1	155308000	155308120	+	chr1_155308000_155308120
1	155308090	155308210	+	chr1_155308090_155308210
1	155309048	155309168	+	chr1_155309048_155309168
1	155309108	155309228	+	chr1_155309108_155309228
1	155311689	155311809	+	chr1_155311689_155311809
1	155311809	155311929	+	chr1_155311809_155311929
1	155313070	155313190	+	chr1_155313070_155313190
1	155313145	155313265	+	chr1_155313145_155313265
1	155313266	155313386	+	chr1_155313266_155313386
1	155313364	155313484	+	chr1_155313364_155313484
1	155313463	155313583	+	chr1_155313463_155313583
1	155313928	155314048	+	chr1_155313928_155314048
1	155313988	155314108	+	chr1_155313988_155314108
1	155315827	155315947	+	chr1_155315827_155315947
1	155315946	155316066	+	chr1_155315946_155316066
1	155316066	155316186	+	chr1_155316066_155316186
1	155316186	155316306	+	chr1_155316186_155316306
1	155317420	155317540	+	chr1_155317420_155317540
1	155317510	155317630	+	chr1_155317510_155317630
1	155317600	155317720	+	chr1_155317600_155317720
1	155319063	155319183	+	chr1_155319063_155319183
1	155319151	155319271	+	chr1_155319151_155319271
1	155319241	155319361	+	chr1_155319241_155319361
1	155319329	155319449	+	chr1_155319329_155319449
1	155322452	155322572	+	chr1_155322452_155322572
1	155322572	155322692	+	chr1_155322572_155322692
1	155324222	155324342	+	chr1_155324222_155324342
1	155324342	155324462	+	chr1_155324342_155324462
1	155327063	155327183	+	chr1_155327063_155327183
1	155327123	155327243	+	chr1_155327123_155327243
1	155327337	155327457	+	chr1_155327337_155327457
1	155327457	155327577	+	chr1_155327457_155327577
1	155330025	155330145	+	chr1_155330025_155330145
1	155330145	155330265	+	chr1_155330145_155330265
1	155340247	155340367	+	chr1_155340247_155340367
1	155340367	155340487	+	chr1_155340367_155340487
1	155340550	155340670	+	chr1_155340550_155340670
1	155340670	155340790	+	chr1_155340670_155340790
1	155348005	155348125	+	chr1_155348005_155348125
1	155348099	155348219	+	chr1_155348099_155348219
1	155348193	155348313	+	chr1_155348193_155348313
1	155348286	155348406	+	chr1_155348286_155348406
1	155349787	155349907	+	chr1_155349787_155349907
1	155349847	155349967	+	chr1_155349847_155349967
1	155365206	155365326	+	chr1_155365206_155365326
1	155365266	155365386	+	chr1_155365266_155365386
1	155385504	155385624	+	chr1_155385504_155385624
1	155385624	155385744	+	chr1_155385624_155385744
1	155408098	155408218	+	chr1_155408098_155408218
1	155408208	155408328	+	chr1_155408208_155408328
1	155408307	155408427	+	chr1_155408307_155408427
1	155408428	155408548	+	chr1_155408428_155408548
1	155408538	155408658	+	chr1_155408538_155408658
1	155408648	155408768	+	chr1_155408648_155408768
1	155408758	155408878	+	chr1_155408758_155408878
1	155429518	155429638	+	chr1_155429518_155429638
1	155429638	155429758	+	chr1_155429638_155429758
1	155447648	155447768	+	chr1_155447648_155447768
1	155447766	155447886	+	chr1_155447766_155447886
1	155447882	155448002	+	chr1_155447882_155448002
1	155448003	155448123	+	chr1_155448003_155448123
1	155448122	155448242	+	chr1_155448122_155448242
1	155448240	155448360	+	chr1_155448240_155448360
1	155448356	155448476	+	chr1_155448356_155448476
1	155448477	155448597	+	chr1_155448477_155448597
1	155448596	155448716	+	chr1_155448596_155448716
1	155448714	155448834	+	chr1_155448714_155448834
1	155448830	155448950	+	chr1_155448830_155448950
1	155448951	155449071	+	chr1_155448951_155449071
1	155449070	155449190	+	chr1_155449070_155449190
1	155449188	155449308	+	chr1_155449188_155449308
1	155449304	155449424	+	chr1_155449304_155449424
1	155449425	155449545	+	chr1_155449425_155449545
1	155449544	155449664	+	chr1_155449544_155449664
1	155449662	155449782	+	chr1_155449662_155449782
1	155449778	155449898	+	chr1_155449778_155449898
1	155449899	155450019	+	chr1_155449899_155450019
1	155450018	155450138	+	chr1_155450018_155450138
1	155450136	155450256	+	chr1_155450136_155450256
1	155450251	155450371	+	chr1_155450251_155450371
1	155450372	155450492	+	chr1_155450372_155450492
1	155450491	155450611	+	chr1_155450491_155450611
1	155450609	155450729	+	chr1_155450609_155450729
1	155450725	155450845	+	chr1_155450725_155450845
1	155450846	155450966	+	chr1_155450846_155450966
1	155450965	155451085	+	chr1_155450965_155451085
1	155451083	155451203	+	chr1_155451083_155451203
1	155451199	155451319	+	chr1_155451199_155451319
1	155451320	155451440	+	chr1_155451320_155451440
1	155451438	155451558	+	chr1_155451438_155451558
1	155451556	155451676	+	chr1_155451556_155451676
1	155451672	155451792	+	chr1_155451672_155451792
1	155451793	155451913	+	chr1_155451793_155451913
1	155451912	155452032	+	chr1_155451912_155452032
1	155452030	155452150	+	chr1_155452030_155452150
1	155452148	155452268	+	chr1_155452148_155452268
1	155490860	155490980	+	chr1_155490860_155490980
1	155490980	155491100	+	chr1_155490980_155491100
1	155491100	155491220	+	chr1_155491100_155491220
1	155491220	155491340	+	chr1_155491220_155491340
1	156202113	156202233	+	chr1_156202113_156202233
1	156785535	156785655	+	chr1_156785535_156785655
1	156785595	156785715	+	chr1_156785595_156785715
1	156811808	156811928	+	chr1_156811808_156811928
1	156811928	156812048	+	chr1_156811928_156812048
1	156830712	156830832	+	chr1_156830712_156830832
1	156830832	156830952	+	chr1_156830832_156830952
1	156834092	156834212	+	chr1_156834092_156834212
1	156834152	156834272	+	chr1_156834152_156834272
1	156834465	156834585	+	chr1_156834465_156834585
1	156834525	156834645	+	chr1_156834525_156834645
1	156836645	156836765	+	chr1_156836645_156836765
1	156836705	156836825	+	chr1_156836705_156836825
1	156837848	156837968	+	chr1_156837848_156837968
1	156837968	156838088	+	chr1_156837968_156838088
1	156838247	156838367	+	chr1_156838247_156838367
1	156838367	156838487	+	chr1_156838367_156838487
1	156841360	156841480	+	chr1_156841360_156841480
1	156841480	156841600	+	chr1_156841480_156841600
1	156843407	156843527	+	chr1_156843407_156843527
1	156843527	156843647	+	chr1_156843527_156843647
1	156843647	156843767	+	chr1_156843647_156843767
1	156844093	156844213	+	chr1_156844093_156844213
1	156844182	156844302	+	chr1_156844182_156844302
1	156844271	156844391	+	chr1_156844271_156844391
1	156844360	156844480	+	chr1_156844360_156844480
1	156844628	156844748	+	chr1_156844628_156844748
1	156844748	156844868	+	chr1_156844748_156844868
1	156845264	156845384	+	chr1_156845264_156845384
1	156845384	156845504	+	chr1_156845384_156845504
1	156845812	156845932	+	chr1_156845812_156845932
1	156845932	156846052	+	chr1_156845932_156846052
1	156846157	156846277	+	chr1_156846157_156846277
1	156846277	156846397	+	chr1_156846277_156846397
1	156848883	156849003	+	chr1_156848883_156849003
1	156848973	156849093	+	chr1_156848973_156849093
1	156849063	156849183	+	chr1_156849063_156849183
1	156849749	156849869	+	chr1_156849749_156849869
1	156849869	156849989	+	chr1_156849869_156849989
1	156851221	156851341	+	chr1_156851221_156851341
1	156851341	156851461	+	chr1_156851341_156851461
1	157094601	157094721	+	chr1_157094601_157094721
1	157094721	157094841	+	chr1_157094721_157094841
1	157094840	157094960	+	chr1_157094840_157094960
1	157094961	157095081	+	chr1_157094961_157095081
1	157095081	157095201	+	chr1_157095081_157095201
1	157095201	157095321	+	chr1_157095201_157095321
1	157095320	157095440	+	chr1_157095320_157095440
1	157095441	157095561	+	chr1_157095441_157095561
1	157095561	157095681	+	chr1_157095561_157095681
1	157095681	157095801	+	chr1_157095681_157095801
1	157103825	157103945	+	chr1_157103825_157103945
1	157103945	157104065	+	chr1_157103945_157104065
1	157105231	157105351	+	chr1_157105231_157105351
1	157105321	157105441	+	chr1_157105321_157105441
1	157105411	157105531	+	chr1_157105411_157105531
1	157106031	157106151	+	chr1_157106031_157106151
1	157106091	157106211	+	chr1_157106091_157106211
1	157788210	157788330	+	chr1_157788210_157788330
1	157963402	157963522	+	chr1_157963402_157963522
1	157963462	157963582	+	chr1_157963462_157963582
1	158045857	158045977	+	chr1_158045857_158045977
1	158045977	158046097	+	chr1_158045977_158046097
1	158047735	158047855	+	chr1_158047735_158047855
1	158047855	158047975	+	chr1_158047855_158047975
1	158054170	158054290	+	chr1_158054170_158054290
1	158054290	158054410	+	chr1_158054290_158054410
1	158056340	158056460	+	chr1_158056340_158056460
1	158056460	158056580	+	chr1_158056460_158056580
1	158057477	158057597	+	chr1_158057477_158057597
1	158057552	158057672	+	chr1_158057552_158057672
1	158057673	158057793	+	chr1_158057673_158057793
1	158057771	158057891	+	chr1_158057771_158057891
1	158057869	158057989	+	chr1_158057869_158057989
1	158058060	158058180	+	chr1_158058060_158058180
1	158058180	158058300	+	chr1_158058180_158058300
1	158059210	158059330	+	chr1_158059210_158059330
1	158059326	158059446	+	chr1_158059326_158059446
1	158059442	158059562	+	chr1_158059442_158059562
1	158059557	158059677	+	chr1_158059557_158059677
1	158061126	158061246	+	chr1_158061126_158061246
1	158061246	158061366	+	chr1_158061246_158061366
1	158063062	158063182	+	chr1_158063062_158063182
1	158063151	158063271	+	chr1_158063151_158063271
1	158063272	158063392	+	chr1_158063272_158063392
1	158063377	158063497	+	chr1_158063377_158063497
1	158063482	158063602	+	chr1_158063482_158063602
1	158064051	158064171	+	chr1_158064051_158064171
1	158064111	158064231	+	chr1_158064111_158064231
1	158064401	158064521	+	chr1_158064401_158064521
1	158064490	158064610	+	chr1_158064490_158064610
1	158064611	158064731	+	chr1_158064611_158064731
1	158064716	158064836	+	chr1_158064716_158064836
1	158064821	158064941	+	chr1_158064821_158064941
1	158463026	158463146	+	chr1_158463026_158463146
1	158507063	158507183	+	chr1_158507063_158507183
1	158507183	158507303	+	chr1_158507183_158507303
1	158906690	158906810	+	chr1_158906690_158906810
1	158906772	158906892	+	chr1_158906772_158906892
1	158906855	158906975	+	chr1_158906855_158906975
1	158908176	158908296	+	chr1_158908176_158908296
1	158908222	158908342	+	chr1_158908222_158908342
1	158908859	158908979	+	chr1_158908859_158908979
1	158908927	158909047	+	chr1_158908927_158909047
1	158909182	158909302	+	chr1_158909182_158909302
1	158909241	158909361	+	chr1_158909241_158909361
1	158911756	158911876	+	chr1_158911756_158911876
1	158911864	158911984	+	chr1_158911864_158911984
1	158911972	158912092	+	chr1_158911972_158912092
1	158912079	158912199	+	chr1_158912079_158912199
1	158913569	158913689	+	chr1_158913569_158913689
1	158913658	158913778	+	chr1_158913658_158913778
1	158914654	158914774	+	chr1_158914654_158914774
1	158914722	158914842	+	chr1_158914722_158914842
1	158943426	158943546	+	chr1_158943426_158943546
1	158943446	158943566	+	chr1_158943446_158943566
1	158946444	158946564	+	chr1_158946444_158946564
1	159174623	159174743	+	chr1_159174623_159174743
1	159553204	159553324	+	chr1_159553204_159553324
1	160234631	160234751	+	chr1_160234631_160234751
1	160943779	160943899	+	chr1_160943779_160943899
1	161284115	161284235	+	chr1_161284115_161284235
1	161284175	161284295	+	chr1_161284175_161284295
1	161293341	161293461	+	chr1_161293341_161293461
1	161293401	161293521	+	chr1_161293401_161293521
1	161298116	161298236	+	chr1_161298116_161298236
1	161298236	161298356	+	chr1_161298236_161298356
1	161309273	161309393	+	chr1_161309273_161309393
1	161309333	161309453	+	chr1_161309333_161309453
1	161310324	161310444	+	chr1_161310324_161310444
1	161310384	161310504	+	chr1_161310384_161310504
1	161326428	161326548	+	chr1_161326428_161326548
1	161326548	161326668	+	chr1_161326548_161326668
1	161332104	161332224	+	chr1_161332104_161332224
1	161332224	161332344	+	chr1_161332224_161332344
1	162187452	162187572	+	chr1_162187452_162187572
1	162688834	162688954	+	chr1_162688834_162688954
1	162722876	162722996	+	chr1_162722876_162722996
1	162724413	162724533	+	chr1_162724413_162724533
1	162724525	162724645	+	chr1_162724525_162724645
1	162724945	162725065	+	chr1_162724945_162725065
1	162724973	162725093	+	chr1_162724973_162725093
1	162725446	162725566	+	chr1_162725446_162725566
1	162729585	162729705	+	chr1_162729585_162729705
1	162729649	162729769	+	chr1_162729649_162729769
1	162731000	162731120	+	chr1_162731000_162731120
1	162731124	162731244	+	chr1_162731124_162731244
1	162735762	162735882	+	chr1_162735762_162735882
1	162737024	162737144	+	chr1_162737024_162737144
1	162740091	162740211	+	chr1_162740091_162740211
1	162740182	162740302	+	chr1_162740182_162740302
1	162741813	162741933	+	chr1_162741813_162741933
1	162741917	162742037	+	chr1_162741917_162742037
1	162743262	162743382	+	chr1_162743262_162743382
1	162745441	162745561	+	chr1_162745441_162745561
1	162745513	162745633	+	chr1_162745513_162745633
1	162745925	162746045	+	chr1_162745925_162746045
1	162746040	162746160	+	chr1_162746040_162746160
1	162748369	162748489	+	chr1_162748369_162748489
1	162748399	162748519	+	chr1_162748399_162748519
1	162749901	162750021	+	chr1_162749901_162750021
1	162749916	162750036	+	chr1_162749916_162750036
1	162813523	162813643	+	chr1_162813523_162813643
1	163532418	163532538	+	chr1_163532418_163532538
1	164149586	164149706	+	chr1_164149586_164149706
1	165391891	165392011	+	chr1_165391891_165392011
1	167021489	167021609	+	chr1_167021489_167021609
1	167640651	167640771	+	chr1_167640651_167640771
1	168349111	168349231	+	chr1_168349111_168349231
1	168727097	168727217	+	chr1_168727097_168727217
1	169572887	169573007	+	chr1_169572887_169573007
1	170206842	170206962	+	chr1_170206842_170206962
1	171835433	171835553	+	chr1_171835433_171835553
1	172149888	172150008	+	chr1_172149888_172150008
1	173685100	173685220	+	chr1_173685100_173685220
1	173685160	173685280	+	chr1_173685160_173685280
1	173702838	173702958	+	chr1_173702838_173702958
1	173702957	173703077	+	chr1_173702957_173703077
1	173703078	173703198	+	chr1_173703078_173703198
1	173703198	173703318	+	chr1_173703198_173703318
1	173703318	173703438	+	chr1_173703318_173703438
1	173720861	173720981	+	chr1_173720861_173720981
1	173720981	173721101	+	chr1_173720981_173721101
1	173722308	173722428	+	chr1_173722308_173722428
1	173722368	173722488	+	chr1_173722368_173722488
1	173724999	173725119	+	chr1_173724999_173725119
1	173725119	173725239	+	chr1_173725119_173725239
1	173726086	173726206	+	chr1_173726086_173726206
1	173726206	173726326	+	chr1_173726206_173726326
1	173735236	173735356	+	chr1_173735236_173735356
1	173735356	173735476	+	chr1_173735356_173735476
1	173743390	173743510	+	chr1_173743390_173743510
1	173743510	173743630	+	chr1_173743510_173743630
1	173744756	173744876	+	chr1_173744756_173744876
1	173744876	173744996	+	chr1_173744876_173744996
1	173751194	173751314	+	chr1_173751194_173751314
1	173751314	173751434	+	chr1_173751314_173751434
1	173754252	173754372	+	chr1_173754252_173754372
1	173754312	173754432	+	chr1_173754312_173754432
1	175057890	175058010	+	chr1_175057890_175058010
1	175591906	175592026	+	chr1_175591906_175592026
1	176775618	176775738	+	chr1_176775618_176775738
1	177746997	177747117	+	chr1_177746997_177747117
1	178063608	178063728	+	chr1_178063608_178063728
1	178063728	178063848	+	chr1_178063728_178063848
1	178252642	178252762	+	chr1_178252642_178252762
1	178252762	178252882	+	chr1_178252762_178252882
1	178269069	178269189	+	chr1_178269069_178269189
1	178269189	178269309	+	chr1_178269189_178269309
1	178310646	178310766	+	chr1_178310646_178310766
1	178310706	178310826	+	chr1_178310706_178310826
1	178359167	178359287	+	chr1_178359167_178359287
1	178359287	178359407	+	chr1_178359287_178359407
1	178389580	178389700	+	chr1_178389580_178389700
1	178389700	178389820	+	chr1_178389700_178389820
1	178408513	178408633	+	chr1_178408513_178408633
1	178408633	178408753	+	chr1_178408633_178408753
1	178410642	178410762	+	chr1_178410642_178410762
1	178410702	178410822	+	chr1_178410702_178410822
1	178411786	178411906	+	chr1_178411786_178411906
1	178411905	178412025	+	chr1_178411905_178412025
1	178412026	178412146	+	chr1_178412026_178412146
1	178412146	178412266	+	chr1_178412146_178412266
1	178412266	178412386	+	chr1_178412266_178412386
1	178414604	178414724	+	chr1_178414604_178414724
1	178414724	178414844	+	chr1_178414724_178414844
1	178420657	178420777	+	chr1_178420657_178420777
1	178420777	178420897	+	chr1_178420777_178420897
1	178421518	178421638	+	chr1_178421518_178421638
1	178421608	178421728	+	chr1_178421608_178421728
1	178421698	178421818	+	chr1_178421698_178421818
1	178423562	178423682	+	chr1_178423562_178423682
1	178423682	178423802	+	chr1_178423682_178423802
1	178425814	178425934	+	chr1_178425814_178425934
1	178425934	178426054	+	chr1_178425934_178426054
1	178426798	178426918	+	chr1_178426798_178426918
1	178426909	178427029	+	chr1_178426909_178427029
1	178427021	178427141	+	chr1_178427021_178427141
1	178427123	178427243	+	chr1_178427123_178427243
1	178427244	178427364	+	chr1_178427244_178427364
1	178427355	178427475	+	chr1_178427355_178427475
1	178427467	178427587	+	chr1_178427467_178427587
1	178427578	178427698	+	chr1_178427578_178427698
1	178433359	178433479	+	chr1_178433359_178433479
1	178433479	178433599	+	chr1_178433479_178433599
1	178435035	178435155	+	chr1_178435035_178435155
1	178435155	178435275	+	chr1_178435155_178435275
1	178436422	178436542	+	chr1_178436422_178436542
1	178436482	178436602	+	chr1_178436482_178436602
1	178439752	178439872	+	chr1_178439752_178439872
1	178439812	178439932	+	chr1_178439812_178439932
1	178442171	178442291	+	chr1_178442171_178442291
1	178442291	178442411	+	chr1_178442291_178442411
1	179354862	179354982	+	chr1_179354862_179354982
1	180901062	180901182	+	chr1_180901062_180901182
1	181442954	181443074	+	chr1_181442954_181443074
1	182988548	182988668	+	chr1_182988548_182988668
1	183441679	183441799	+	chr1_183441679_183441799
1	183441739	183441859	+	chr1_183441739_183441859
1	183471348	183471468	+	chr1_183471348_183471468
1	183471468	183471588	+	chr1_183471468_183471588
1	183481897	183482017	+	chr1_183481897_183482017
1	183481957	183482077	+	chr1_183481957_183482077
1	183484947	183485067	+	chr1_183484947_183485067
1	183485067	183485187	+	chr1_183485067_183485187
1	183486737	183486857	+	chr1_183486737_183486857
1	183486857	183486977	+	chr1_183486857_183486977
1	183495696	183495816	+	chr1_183495696_183495816
1	183495816	183495936	+	chr1_183495816_183495936
1	183496705	183496825	+	chr1_183496705_183496825
1	183496765	183496885	+	chr1_183496765_183496885
1	183497036	183497156	+	chr1_183497036_183497156
1	183497096	183497216	+	chr1_183497096_183497216
1	183497981	183498101	+	chr1_183497981_183498101
1	183498101	183498221	+	chr1_183498101_183498221
1	183498480	183498600	+	chr1_183498480_183498600
1	183498600	183498720	+	chr1_183498600_183498720
1	183502259	183502379	+	chr1_183502259_183502379
1	183502379	183502499	+	chr1_183502379_183502499
1	183502768	183502888	+	chr1_183502768_183502888
1	183502888	183503008	+	chr1_183502888_183503008
1	183506224	183506344	+	chr1_183506224_183506344
1	183506284	183506404	+	chr1_183506284_183506404
1	183507454	183507574	+	chr1_183507454_183507574
1	183507514	183507634	+	chr1_183507514_183507634
1	183510058	183510178	+	chr1_183510058_183510178
1	183510178	183510298	+	chr1_183510178_183510298
1	183511183	183511303	+	chr1_183511183_183511303
1	183511303	183511423	+	chr1_183511303_183511423
1	183511423	183511543	+	chr1_183511423_183511543
1	183511543	183511663	+	chr1_183511543_183511663
1	183513439	183513559	+	chr1_183513439_183513559
1	183513559	183513679	+	chr1_183513559_183513679
1	183514045	183514165	+	chr1_183514045_183514165
1	183514145	183514265	+	chr1_183514145_183514265
1	183514245	183514365	+	chr1_183514245_183514365
1	183514345	183514465	+	chr1_183514345_183514465
1	183515076	183515196	+	chr1_183515076_183515196
1	183515176	183515296	+	chr1_183515176_183515296
1	183515276	183515396	+	chr1_183515276_183515396
1	183515376	183515496	+	chr1_183515376_183515496
1	183516192	183516312	+	chr1_183516192_183516312
1	183516312	183516432	+	chr1_183516312_183516432
1	183518292	183518412	+	chr1_183518292_183518412
1	183518352	183518472	+	chr1_183518352_183518472
1	183518858	183518978	+	chr1_183518858_183518978
1	183518978	183519098	+	chr1_183518978_183519098
1	183519850	183519970	+	chr1_183519850_183519970
1	183519930	183520050	+	chr1_183519930_183520050
1	183520051	183520171	+	chr1_183520051_183520171
1	183520151	183520271	+	chr1_183520151_183520271
1	183520252	183520372	+	chr1_183520252_183520372
1	183520889	183521009	+	chr1_183520889_183521009
1	183521009	183521129	+	chr1_183521009_183521129
1	183522073	183522193	+	chr1_183522073_183522193
1	183522163	183522283	+	chr1_183522163_183522283
1	183522253	183522373	+	chr1_183522253_183522373
1	183765746	183765866	+	chr1_183765746_183765866
1	184230996	184231116	+	chr1_184230996_184231116
1	184807452	184807572	+	chr1_184807452_184807572
1	184950164	184950284	+	chr1_184950164_184950284
1	186167873	186167993	+	chr1_186167873_186167993
1	187354827	187354947	+	chr1_187354827_187354947
1	188487630	188487750	+	chr1_188487630_188487750
1	189234586	189234706	+	chr1_189234586_189234706
1	189620218	189620338	+	chr1_189620218_189620338
1	190033380	190033500	+	chr1_190033380_190033500
1	190491737	190491857	+	chr1_190491737_190491857
1	192281360	192281480	+	chr1_192281360_192281480
1	192730445	192730565	+	chr1_192730445_192730565
1	194438570	194438690	+	chr1_194438570_194438690
1	197365045	197365165	+	chr1_197365045_197365165
1	197999266	197999386	+	chr1_197999266_197999386
1	198608344	198608464	+	chr1_198608344_198608464
1	198608404	198608524	+	chr1_198608404_198608524
1	198661404	198661524	+	chr1_198661404_198661524
1	198661464	198661584	+	chr1_198661464_198661584
1	198663228	198663348	+	chr1_198663228_198663348
1	198665819	198665939	+	chr1_198665819_198665939
1	198665939	198666059	+	chr1_198665939_198666059
1	198668642	198668762	+	chr1_198668642_198668762
1	198668762	198668882	+	chr1_198668762_198668882
1	198671467	198671587	+	chr1_198671467_198671587
1	198671587	198671707	+	chr1_198671587_198671707
1	198672373	198672493	+	chr1_198672373_198672493
1	198672433	198672553	+	chr1_198672433_198672553
1	198673523	198673643	+	chr1_198673523_198673643
1	198673583	198673703	+	chr1_198673583_198673703
1	198675851	198675971	+	chr1_198675851_198675971
1	198675971	198676091	+	chr1_198675971_198676091
1	198677205	198677325	+	chr1_198677205_198677325
1	198677325	198677445	+	chr1_198677325_198677445
1	198678764	198678884	+	chr1_198678764_198678884
1	198678884	198679004	+	chr1_198678884_198679004
1	198682021	198682141	+	chr1_198682021_198682141
1	198682141	198682261	+	chr1_198682141_198682261
1	198685769	198685889	+	chr1_198685769_198685889
1	198685889	198686009	+	chr1_198685889_198686009
1	198687206	198687326	+	chr1_198687206_198687326
1	198687326	198687446	+	chr1_198687326_198687446
1	198691484	198691604	+	chr1_198691484_198691604
1	198691544	198691664	+	chr1_198691544_198691664
1	198697402	198697522	+	chr1_198697402_198697522
1	198697522	198697642	+	chr1_198697522_198697642
1	198698192	198698312	+	chr1_198698192_198698312
1	198698252	198698372	+	chr1_198698252_198698372
1	198700680	198700800	+	chr1_198700680_198700800
1	198700800	198700920	+	chr1_198700800_198700920
1	198701383	198701503	+	chr1_198701383_198701503
1	198701499	198701619	+	chr1_198701499_198701619
1	198701616	198701736	+	chr1_198701616_198701736
1	198703252	198703372	+	chr1_198703252_198703372
1	198703363	198703483	+	chr1_198703363_198703483
1	198703475	198703595	+	chr1_198703475_198703595
1	198704198	198704318	+	chr1_198704198_198704318
1	198704318	198704438	+	chr1_198704318_198704438
1	198710956	198711076	+	chr1_198710956_198711076
1	198711076	198711196	+	chr1_198711076_198711196
1	198711308	198711428	+	chr1_198711308_198711428
1	198711428	198711548	+	chr1_198711428_198711548
1	198713137	198713257	+	chr1_198713137_198713257
1	198713257	198713377	+	chr1_198713257_198713377
1	198717192	198717312	+	chr1_198717192_198717312
1	198717252	198717372	+	chr1_198717252_198717372
1	198718491	198718611	+	chr1_198718491_198718611
1	198718611	198718731	+	chr1_198718611_198718731
1	198719567	198719687	+	chr1_198719567_198719687
1	198719687	198719807	+	chr1_198719687_198719807
1	198721318	198721438	+	chr1_198721318_198721438
1	198721438	198721558	+	chr1_198721438_198721558
1	198721691	198721811	+	chr1_198721691_198721811
1	198721811	198721931	+	chr1_198721811_198721931
1	198723345	198723465	+	chr1_198723345_198723465
1	198723465	198723585	+	chr1_198723465_198723585
1	198725022	198725142	+	chr1_198725022_198725142
1	198725112	198725232	+	chr1_198725112_198725232
1	198725202	198725322	+	chr1_198725202_198725322
1	199878717	199878837	+	chr1_199878717_199878837
1	200596203	200596323	+	chr1_200596203_200596323
1	201980225	201980345	+	chr1_201980225_201980345
1	201980345	201980465	+	chr1_201980345_201980465
1	201981045	201981165	+	chr1_201981045_201981165
1	201981135	201981255	+	chr1_201981135_201981255
1	201981225	201981345	+	chr1_201981225_201981345
1	201981427	201981547	+	chr1_201981427_201981547
1	201981487	201981607	+	chr1_201981487_201981607
1	201981707	201981827	+	chr1_201981707_201981827
1	201981827	201981947	+	chr1_201981827_201981947
1	201982029	201982149	+	chr1_201982029_201982149
1	201982141	201982261	+	chr1_201982141_201982261
1	201982254	201982374	+	chr1_201982254_201982374
1	201982367	201982487	+	chr1_201982367_201982487
1	201982934	201983054	+	chr1_201982934_201983054
1	201983054	201983174	+	chr1_201983054_201983174
1	201984273	201984393	+	chr1_201984273_201984393
1	201984393	201984513	+	chr1_201984393_201984513
1	202055895	202056015	+	chr1_202055895_202056015
1	202618613	202618733	+	chr1_202618613_202618733
1	203652309	203652429	+	chr1_203652309_203652429
1	203652429	203652549	+	chr1_203652429_203652549
1	203667263	203667383	+	chr1_203667263_203667383
1	203667383	203667503	+	chr1_203667383_203667503
1	203668566	203668686	+	chr1_203668566_203668686
1	203668656	203668776	+	chr1_203668656_203668776
1	203668746	203668866	+	chr1_203668746_203668866
1	203669276	203669396	+	chr1_203669276_203669396
1	203669396	203669516	+	chr1_203669396_203669516
1	203669868	203669988	+	chr1_203669868_203669988
1	203669988	203670108	+	chr1_203669988_203670108
1	203671099	203671219	+	chr1_203671099_203671219
1	203671159	203671279	+	chr1_203671159_203671279
1	203672740	203672860	+	chr1_203672740_203672860
1	203672860	203672980	+	chr1_203672860_203672980
1	203676123	203676243	+	chr1_203676123_203676243
1	203676243	203676363	+	chr1_203676243_203676363
1	203676960	203677080	+	chr1_203676960_203677080
1	203677050	203677170	+	chr1_203677050_203677170
1	203677140	203677260	+	chr1_203677140_203677260
1	203678399	203678519	+	chr1_203678399_203678519
1	203678489	203678609	+	chr1_203678489_203678609
1	203678579	203678699	+	chr1_203678579_203678699
1	203679970	203680090	+	chr1_203679970_203680090
1	203680060	203680180	+	chr1_203680060_203680180
1	203680150	203680270	+	chr1_203680150_203680270
1	203681057	203681177	+	chr1_203681057_203681177
1	203681177	203681297	+	chr1_203681177_203681297
1	203682246	203682366	+	chr1_203682246_203682366
1	203682306	203682426	+	chr1_203682306_203682426
1	203683231	203683351	+	chr1_203683231_203683351
1	203683351	203683471	+	chr1_203683351_203683471
1	203689652	203689772	+	chr1_203689652_203689772
1	203689772	203689892	+	chr1_203689772_203689892
1	203690311	203690431	+	chr1_203690311_203690431
1	203690431	203690551	+	chr1_203690431_203690551
1	203691591	203691711	+	chr1_203691591_203691711
1	203691711	203691831	+	chr1_203691711_203691831
1	203692942	203693062	+	chr1_203692942_203693062
1	203693062	203693182	+	chr1_203693062_203693182
1	203696490	203696610	+	chr1_203696490_203696610
1	203696610	203696730	+	chr1_203696610_203696730
1	203697230	203697350	+	chr1_203697230_203697350
1	203697290	203697410	+	chr1_203697290_203697410
1	203702323	203702443	+	chr1_203702323_203702443
1	203702443	203702563	+	chr1_203702443_203702563
1	203708647	203708767	+	chr1_203708647_203708767
1	203708767	203708887	+	chr1_203708767_203708887
1	203708887	203709007	+	chr1_203708887_203709007
1	203913515	203913635	+	chr1_203913515_203913635
1	204220172	204220292	+	chr1_204220172_204220292
1	204393979	204394099	+	chr1_204393979_204394099
1	204394048	204394168	+	chr1_204394048_204394168
1	204394745	204394865	+	chr1_204394745_204394865
1	204396769	204396889	+	chr1_204396769_204396889
1	204397247	204397367	+	chr1_204397247_204397367
1	204399047	204399167	+	chr1_204399047_204399167
1	204400799	204400919	+	chr1_204400799_204400919
1	204401327	204401447	+	chr1_204401327_204401447
1	204401409	204401529	+	chr1_204401409_204401529
1	204402438	204402558	+	chr1_204402438_204402558
1	204402920	204403040	+	chr1_204402920_204403040
1	204402957	204403077	+	chr1_204402957_204403077
1	204403566	204403686	+	chr1_204403566_204403686
1	204403616	204403736	+	chr1_204403616_204403736
1	204408062	204408182	+	chr1_204408062_204408182
1	204408079	204408199	+	chr1_204408079_204408199
1	204409324	204409444	+	chr1_204409324_204409444
1	204410585	204410705	+	chr1_204410585_204410705
1	204411647	204411767	+	chr1_204411647_204411767
1	204412544	204412664	+	chr1_204412544_204412664
1	204412605	204412725	+	chr1_204412605_204412725
1	204413183	204413303	+	chr1_204413183_204413303
1	204413445	204413565	+	chr1_204413445_204413565
1	204415083	204415203	+	chr1_204415083_204415203
1	204415152	204415272	+	chr1_204415152_204415272
1	204416563	204416683	+	chr1_204416563_204416683
1	204416586	204416706	+	chr1_204416586_204416706
1	204418308	204418428	+	chr1_204418308_204418428
1	204418977	204419097	+	chr1_204418977_204419097
1	204419025	204419145	+	chr1_204419025_204419145
1	204423798	204423918	+	chr1_204423798_204423918
1	204424983	204425103	+	chr1_204424983_204425103
1	204425059	204425179	+	chr1_204425059_204425179
1	204426121	204426241	+	chr1_204426121_204426241
1	204426855	204426975	+	chr1_204426855_204426975
1	204426882	204427002	+	chr1_204426882_204427002
1	204428977	204429097	+	chr1_204428977_204429097
1	204429431	204429551	+	chr1_204429431_204429551
1	204429673	204429793	+	chr1_204429673_204429793
1	204433140	204433260	+	chr1_204433140_204433260
1	204433577	204433697	+	chr1_204433577_204433697
1	204433612	204433732	+	chr1_204433612_204433732
1	204434337	204434457	+	chr1_204434337_204434457
1	204437997	204438117	+	chr1_204437997_204438117
1	204438112	204438232	+	chr1_204438112_204438232
1	204438228	204438348	+	chr1_204438228_204438348
1	204438340	204438460	+	chr1_204438340_204438460
1	204438461	204438581	+	chr1_204438461_204438581
1	204438577	204438697	+	chr1_204438577_204438697
1	204438694	204438814	+	chr1_204438694_204438814
1	204438810	204438930	+	chr1_204438810_204438930
1	205181466	205181586	+	chr1_205181466_205181586
1	205633580	205633700	+	chr1_205633580_205633700
1	205633700	205633820	+	chr1_205633700_205633820
1	205633820	205633940	+	chr1_205633820_205633940
1	205633939	205634059	+	chr1_205633939_205634059
1	205634060	205634180	+	chr1_205634060_205634180
1	205634180	205634300	+	chr1_205634180_205634300
1	205634300	205634420	+	chr1_205634300_205634420
1	205634419	205634539	+	chr1_205634419_205634539
1	205634540	205634660	+	chr1_205634540_205634660
1	205634660	205634780	+	chr1_205634660_205634780
1	205634780	205634900	+	chr1_205634780_205634900
1	205634900	205635020	+	chr1_205634900_205635020
1	205635140	205635260	+	chr1_205635140_205635260
1	205635260	205635380	+	chr1_205635260_205635380
1	205635620	205635740	+	chr1_205635620_205635740
1	205635739	205635859	+	chr1_205635739_205635859
1	205635860	205635980	+	chr1_205635860_205635980
1	205635980	205636100	+	chr1_205635980_205636100
1	205636100	205636220	+	chr1_205636100_205636220
1	205636820	205636940	+	chr1_205636820_205636940
1	205636940	205637060	+	chr1_205636940_205637060
1	205637060	205637180	+	chr1_205637060_205637180
1	205637179	205637299	+	chr1_205637179_205637299
1	205637300	205637420	+	chr1_205637300_205637420
1	205637420	205637540	+	chr1_205637420_205637540
1	205637540	205637660	+	chr1_205637540_205637660
1	205637659	205637779	+	chr1_205637659_205637779
1	205637780	205637900	+	chr1_205637780_205637900
1	205637900	205638020	+	chr1_205637900_205638020
1	205638020	205638140	+	chr1_205638020_205638140
1	205638139	205638259	+	chr1_205638139_205638259
1	205638260	205638380	+	chr1_205638260_205638380
1	205638380	205638500	+	chr1_205638380_205638500
1	205638500	205638620	+	chr1_205638500_205638620
1	205638619	205638739	+	chr1_205638619_205638739
1	205638740	205638860	+	chr1_205638740_205638860
1	205638860	205638980	+	chr1_205638860_205638980
1	205638980	205639100	+	chr1_205638980_205639100
1	205639099	205639219	+	chr1_205639099_205639219
1	205639220	205639340	+	chr1_205639220_205639340
1	205639340	205639460	+	chr1_205639340_205639460
1	205639460	205639580	+	chr1_205639460_205639580
1	205639579	205639699	+	chr1_205639579_205639699
1	205639700	205639820	+	chr1_205639700_205639820
1	205639820	205639940	+	chr1_205639820_205639940
1	205639940	205640060	+	chr1_205639940_205640060
1	205640059	205640179	+	chr1_205640059_205640179
1	205640180	205640300	+	chr1_205640180_205640300
1	205640300	205640420	+	chr1_205640300_205640420
1	205640420	205640540	+	chr1_205640420_205640540
1	205640540	205640660	+	chr1_205640540_205640660
1	205640900	205641020	+	chr1_205640900_205641020
1	205641019	205641139	+	chr1_205641019_205641139
1	205641140	205641260	+	chr1_205641140_205641260
1	205641260	205641380	+	chr1_205641260_205641380
1	205641380	205641500	+	chr1_205641380_205641500
1	205641499	205641619	+	chr1_205641499_205641619
1	205641620	205641740	+	chr1_205641620_205641740
1	205641740	205641860	+	chr1_205641740_205641860
1	205641860	205641980	+	chr1_205641860_205641980
1	205641979	205642099	+	chr1_205641979_205642099
1	205642100	205642220	+	chr1_205642100_205642220
1	205642220	205642340	+	chr1_205642220_205642340
1	205642340	205642460	+	chr1_205642340_205642460
1	205642459	205642579	+	chr1_205642459_205642579
1	205642580	205642700	+	chr1_205642580_205642700
1	205642700	205642820	+	chr1_205642700_205642820
1	205642820	205642940	+	chr1_205642820_205642940
1	205642939	205643059	+	chr1_205642939_205643059
1	205643060	205643180	+	chr1_205643060_205643180
1	205643180	205643300	+	chr1_205643180_205643300
1	205643300	205643420	+	chr1_205643300_205643420
1	205643660	205643780	+	chr1_205643660_205643780
1	205643780	205643900	+	chr1_205643780_205643900
1	205644140	205644260	+	chr1_205644140_205644260
1	205644259	205644379	+	chr1_205644259_205644379
1	205644380	205644500	+	chr1_205644380_205644500
1	205644500	205644620	+	chr1_205644500_205644620
1	205644620	205644740	+	chr1_205644620_205644740
1	205644739	205644859	+	chr1_205644739_205644859
1	205644860	205644980	+	chr1_205644860_205644980
1	205644980	205645100	+	chr1_205644980_205645100
1	205645100	205645220	+	chr1_205645100_205645220
1	205645219	205645339	+	chr1_205645219_205645339
1	205645340	205645460	+	chr1_205645340_205645460
1	205645460	205645580	+	chr1_205645460_205645580
1	205645580	205645700	+	chr1_205645580_205645700
1	205645699	205645819	+	chr1_205645699_205645819
1	205645820	205645940	+	chr1_205645820_205645940
1	205645940	205646060	+	chr1_205645940_205646060
1	205646060	205646180	+	chr1_205646060_205646180
1	205646179	205646299	+	chr1_205646179_205646299
1	205646300	205646420	+	chr1_205646300_205646420
1	205646420	205646540	+	chr1_205646420_205646540
1	205646540	205646660	+	chr1_205646540_205646660
1	205646659	205646779	+	chr1_205646659_205646779
1	205646780	205646900	+	chr1_205646780_205646900
1	205646900	205647020	+	chr1_205646900_205647020
1	205647020	205647140	+	chr1_205647020_205647140
1	205647380	205647500	+	chr1_205647380_205647500
1	205647500	205647620	+	chr1_205647500_205647620
1	205647619	205647739	+	chr1_205647619_205647739
1	205647740	205647860	+	chr1_205647740_205647860
1	205647860	205647980	+	chr1_205647860_205647980
1	205647980	205648100	+	chr1_205647980_205648100
1	205648099	205648219	+	chr1_205648099_205648219
1	205648220	205648340	+	chr1_205648220_205648340
1	205648340	205648460	+	chr1_205648340_205648460
1	205648460	205648580	+	chr1_205648460_205648580
1	205648579	205648699	+	chr1_205648579_205648699
1	205648700	205648820	+	chr1_205648700_205648820
1	205648820	205648940	+	chr1_205648820_205648940
1	205648940	205649060	+	chr1_205648940_205649060
1	205649059	205649179	+	chr1_205649059_205649179
1	205649180	205649300	+	chr1_205649180_205649300
1	205649300	205649420	+	chr1_205649300_205649420
1	205649420	205649540	+	chr1_205649420_205649540
1	205649540	205649660	+	chr1_205649540_205649660
1	206677161	206677281	+	chr1_206677161_206677281
1	207635729	207635849	+	chr1_207635729_207635849
1	207669552	207669672	+	chr1_207669552_207669672
1	207669672	207669792	+	chr1_207669672_207669792
1	207679218	207679338	+	chr1_207679218_207679338
1	207679338	207679458	+	chr1_207679338_207679458
1	207680018	207680138	+	chr1_207680018_207680138
1	207680078	207680198	+	chr1_207680078_207680198
1	207684866	207684986	+	chr1_207684866_207684986
1	207684926	207685046	+	chr1_207684926_207685046
1	207696944	207697064	+	chr1_207696944_207697064
1	207697044	207697164	+	chr1_207697044_207697164
1	207697144	207697264	+	chr1_207697144_207697264
1	207697244	207697364	+	chr1_207697244_207697364
1	207700065	207700185	+	chr1_207700065_207700185
1	207700181	207700301	+	chr1_207700181_207700301
1	207700299	207700419	+	chr1_207700299_207700419
1	207700416	207700536	+	chr1_207700416_207700536
1	207702013	207702133	+	chr1_207702013_207702133
1	207702073	207702193	+	chr1_207702073_207702193
1	207705513	207705633	+	chr1_207705513_207705633
1	207705633	207705753	+	chr1_207705633_207705753
1	207706723	207706843	+	chr1_207706723_207706843
1	207706843	207706963	+	chr1_207706843_207706963
1	207707473	207707593	+	chr1_207707473_207707593
1	207707593	207707713	+	chr1_207707593_207707713
1	207713278	207713398	+	chr1_207713278_207713398
1	207713338	207713458	+	chr1_207713338_207713458
1	207715515	207715635	+	chr1_207715515_207715635
1	207715615	207715735	+	chr1_207715615_207715735
1	207715715	207715835	+	chr1_207715715_207715835
1	207715815	207715935	+	chr1_207715815_207715935
1	207718620	207718740	+	chr1_207718620_207718740
1	207718737	207718857	+	chr1_207718737_207718857
1	207718855	207718975	+	chr1_207718855_207718975
1	207718971	207719091	+	chr1_207718971_207719091
1	207720568	207720688	+	chr1_207720568_207720688
1	207720628	207720748	+	chr1_207720628_207720748
1	207724068	207724188	+	chr1_207724068_207724188
1	207724188	207724308	+	chr1_207724188_207724308
1	207725278	207725398	+	chr1_207725278_207725398
1	207725398	207725518	+	chr1_207725398_207725518
1	207726028	207726148	+	chr1_207726028_207726148
1	207726148	207726268	+	chr1_207726148_207726268
1	207731835	207731955	+	chr1_207731835_207731955
1	207731895	207732015	+	chr1_207731895_207732015
1	207734072	207734192	+	chr1_207734072_207734192
1	207734172	207734292	+	chr1_207734172_207734292
1	207734272	207734392	+	chr1_207734272_207734392
1	207734372	207734492	+	chr1_207734372_207734492
1	207737176	207737296	+	chr1_207737176_207737296
1	207737292	207737412	+	chr1_207737292_207737412
1	207737410	207737530	+	chr1_207737410_207737530
1	207737527	207737647	+	chr1_207737527_207737647
1	207739135	207739255	+	chr1_207739135_207739255
1	207739195	207739315	+	chr1_207739195_207739315
1	207741157	207741277	+	chr1_207741157_207741277
1	207741277	207741397	+	chr1_207741277_207741397
1	207742373	207742493	+	chr1_207742373_207742493
1	207742493	207742613	+	chr1_207742493_207742613
1	207743123	207743243	+	chr1_207743123_207743243
1	207743243	207743363	+	chr1_207743243_207743363
1	207748892	207749012	+	chr1_207748892_207749012
1	207748952	207749072	+	chr1_207748952_207749072
1	207751138	207751258	+	chr1_207751138_207751258
1	207751238	207751358	+	chr1_207751238_207751358
1	207751338	207751458	+	chr1_207751338_207751458
1	207751438	207751558	+	chr1_207751438_207751558
1	207753552	207753672	+	chr1_207753552_207753672
1	207753670	207753790	+	chr1_207753670_207753790
1	207753789	207753909	+	chr1_207753789_207753909
1	207753906	207754026	+	chr1_207753906_207754026
1	207755215	207755335	+	chr1_207755215_207755335
1	207755275	207755395	+	chr1_207755275_207755395
1	207757957	207758077	+	chr1_207757957_207758077
1	207758047	207758167	+	chr1_207758047_207758167
1	207758137	207758257	+	chr1_207758137_207758257
1	207760700	207760820	+	chr1_207760700_207760820
1	207760820	207760940	+	chr1_207760820_207760940
1	207761979	207762099	+	chr1_207761979_207762099
1	207762039	207762159	+	chr1_207762039_207762159
1	207780548	207780668	+	chr1_207780548_207780668
1	207780608	207780728	+	chr1_207780608_207780728
1	207782623	207782743	+	chr1_207782623_207782743
1	207782723	207782843	+	chr1_207782723_207782843
1	207782823	207782943	+	chr1_207782823_207782943
1	207782923	207783043	+	chr1_207782923_207783043
1	207784989	207785109	+	chr1_207784989_207785109
1	207785104	207785224	+	chr1_207785104_207785224
1	207785219	207785339	+	chr1_207785219_207785339
1	207785334	207785454	+	chr1_207785334_207785454
1	207787701	207787821	+	chr1_207787701_207787821
1	207787761	207787881	+	chr1_207787761_207787881
1	207789883	207790003	+	chr1_207789883_207790003
1	207789973	207790093	+	chr1_207789973_207790093
1	207790063	207790183	+	chr1_207790063_207790183
1	207791383	207791503	+	chr1_207791383_207791503
1	207791503	207791623	+	chr1_207791503_207791623
1	207793197	207793317	+	chr1_207793197_207793317
1	207793317	207793437	+	chr1_207793317_207793437
1	207795239	207795359	+	chr1_207795239_207795359
1	207795299	207795419	+	chr1_207795299_207795419
1	207796285	207796405	+	chr1_207796285_207796405
1	207796345	207796465	+	chr1_207796345_207796465
1	207803796	207803916	+	chr1_207803796_207803916
1	207803916	207804036	+	chr1_207803916_207804036
1	207812657	207812777	+	chr1_207812657_207812777
1	207812717	207812837	+	chr1_207812717_207812837
1	208447562	208447682	+	chr1_208447562_208447682
1	209812699	209812819	+	chr1_209812699_209812819
1	210708246	210708366	+	chr1_210708246_210708366
1	213868239	213868359	+	chr1_213868239_213868359
1	214495643	214495763	+	chr1_214495643_214495763
1	214962711	214962831	+	chr1_214962711_214962831
1	216151531	216151651	+	chr1_216151531_216151651
1	217096220	217096340	+	chr1_217096220_217096340
1	218416594	218416714	+	chr1_218416594_218416714
1	219415404	219415524	+	chr1_219415404_219415524
1	219789375	219789495	+	chr1_219789375_219789495
1	220145463	220145583	+	chr1_220145463_220145583
1	220145583	220145703	+	chr1_220145583_220145703
1	220163218	220163338	+	chr1_220163218_220163338
1	221657677	221657797	+	chr1_221657677_221657797
1	222389327	222389447	+	chr1_222389327_222389447
1	223646721	223646841	+	chr1_223646721_223646841
1	223968485	223968605	+	chr1_223968485_223968605
1	223968545	223968665	+	chr1_223968545_223968665
1	223971796	223971916	+	chr1_223971796_223971916
1	223971916	223972036	+	chr1_223971916_223972036
1	223976672	223976792	+	chr1_223976672_223976792
1	223976792	223976912	+	chr1_223976792_223976912
1	223980037	223980157	+	chr1_223980037_223980157
1	223980157	223980277	+	chr1_223980157_223980277
1	223980953	223981073	+	chr1_223980953_223981073
1	223981073	223981193	+	chr1_223981073_223981193
1	223983484	223983604	+	chr1_223983484_223983604
1	223983604	223983724	+	chr1_223983604_223983724
1	223983723	223983843	+	chr1_223983723_223983843
1	223983844	223983964	+	chr1_223983844_223983964
1	223983964	223984084	+	chr1_223983964_223984084
1	223984084	223984204	+	chr1_223984084_223984204
1	223984204	223984324	+	chr1_223984204_223984324
1	223985877	223985997	+	chr1_223985877_223985997
1	223985966	223986086	+	chr1_223985966_223986086
1	223986087	223986207	+	chr1_223986087_223986207
1	223986192	223986312	+	chr1_223986192_223986312
1	223986297	223986417	+	chr1_223986297_223986417
1	223987554	223987674	+	chr1_223987554_223987674
1	223987674	223987794	+	chr1_223987674_223987794
1	223988336	223988456	+	chr1_223988336_223988456
1	223988456	223988576	+	chr1_223988456_223988576
1	223989781	223989901	+	chr1_223989781_223989901
1	223989871	223989991	+	chr1_223989871_223989991
1	223989961	223990081	+	chr1_223989961_223990081
1	223990394	223990514	+	chr1_223990394_223990514
1	223990514	223990634	+	chr1_223990514_223990634
1	223990943	223991063	+	chr1_223990943_223991063
1	223991063	223991183	+	chr1_223991063_223991183
1	223991842	223991962	+	chr1_223991842_223991962
1	223991962	223992082	+	chr1_223991962_223992082
1	223994478	223994598	+	chr1_223994478_223994598
1	223994598	223994718	+	chr1_223994598_223994718
1	223998083	223998203	+	chr1_223998083_223998203
1	223998143	223998263	+	chr1_223998143_223998263
1	224001878	224001998	+	chr1_224001878_224001998
1	224001998	224002118	+	chr1_224001998_224002118
1	224008875	224008995	+	chr1_224008875_224008995
1	224008995	224009115	+	chr1_224008995_224009115
1	224033278	224033398	+	chr1_224033278_224033398
1	224033338	224033458	+	chr1_224033338_224033458
1	225026607	225026727	+	chr1_225026607_225026727
1	226549141	226549261	+	chr1_226549141_226549261
1	226549659	226549779	+	chr1_226549659_226549779
1	226549674	226549794	+	chr1_226549674_226549794
1	226550770	226550890	+	chr1_226550770_226550890
1	226551633	226551753	+	chr1_226551633_226551753
1	226551661	226551781	+	chr1_226551661_226551781
1	226552692	226552812	+	chr1_226552692_226552812
1	226552745	226552865	+	chr1_226552745_226552865
1	226553644	226553764	+	chr1_226553644_226553764
1	226555170	226555290	+	chr1_226555170_226555290
1	226555199	226555319	+	chr1_226555199_226555319
1	226555889	226556009	+	chr1_226555889_226556009
1	226555912	226556032	+	chr1_226555912_226556032
1	226558116	226558236	+	chr1_226558116_226558236
1	226561916	226562036	+	chr1_226561916_226562036
1	226561945	226562065	+	chr1_226561945_226562065
1	226564798	226564918	+	chr1_226564798_226564918
1	226564894	226565014	+	chr1_226564894_226565014
1	226566832	226566952	+	chr1_226566832_226566952
1	226566865	226566985	+	chr1_226566865_226566985
1	226567248	226567368	+	chr1_226567248_226567368
1	226567612	226567732	+	chr1_226567612_226567732
1	226567683	226567803	+	chr1_226567683_226567803
1	226567755	226567875	+	chr1_226567755_226567875
1	226568758	226568878	+	chr1_226568758_226568878
1	226568799	226568919	+	chr1_226568799_226568919
1	226570726	226570846	+	chr1_226570726_226570846
1	226570774	226570894	+	chr1_226570774_226570894
[truncated: 22,345 more rows]
