# Supplementary material for: Multi-modal circulating cell-free DNA profiling to predict response to docetaxel in metastatic castration-resistant prostate cancer
Source: NPJ Precis Oncol. 2026 Apr 28;10:255. doi: 10.1038/s41698-026-01454-6 (PMC13328454; doi:10.1038/s41698-026-01454-6)
Supplement: Supplementary file 5 — Supplementary Data4 [file 41698_2026_1454_MOESM5_ESM.xlsx]

## Sheet: Supplementary Data 4 - coverage
@HD	VN:1.6	SO:unsorted
@SQ	SN:1	LN:249250621	AS:GRCh37	UR:http://www.broadinstitute.org/ftp/pub/seq/references/Homo_sapiens_assembly19.fasta	M5:1b22b98cdeb4a9304cb5d48026a85128	SP:Homo Sapiens
@SQ	SN:2	LN:243199373	AS:GRCh37	UR:http://www.broadinstitute.org/ftp/pub/seq/references/Homo_sapiens_assembly19.fasta	M5:a0d9851da00400dec1098a9255ac712e	SP:Homo Sapiens
@SQ	SN:3	LN:198022430	AS:GRCh37	UR:http://www.broadinstitute.org/ftp/pub/seq/references/Homo_sapiens_assembly19.fasta	M5:fdfd811849cc2fadebc929bb925902e5	SP:Homo Sapiens
@SQ	SN:4	LN:191154276	AS:GRCh37	UR:http://www.broadinstitute.org/ftp/pub/seq/references/Homo_sapiens_assembly19.fasta	M5:23dccd106897542ad87d2765d28a19a1	SP:Homo Sapiens
@SQ	SN:5	LN:180915260	AS:GRCh37	UR:http://www.broadinstitute.org/ftp/pub/seq/references/Homo_sapiens_assembly19.fasta	M5:0740173db9ffd264d728f32784845cd7	SP:Homo Sapiens
@SQ	SN:6	LN:171115067	AS:GRCh37	UR:http://www.broadinstitute.org/ftp/pub/seq/references/Homo_sapiens_assembly19.fasta	M5:1d3a93a248d92a729ee764823acbbc6b	SP:Homo Sapiens
@SQ	SN:7	LN:159138663	AS:GRCh37	UR:http://www.broadinstitute.org/ftp/pub/seq/references/Homo_sapiens_assembly19.fasta	M5:618366e953d6aaad97dbe4777c29375e	SP:Homo Sapiens
@SQ	SN:8	LN:146364022	AS:GRCh37	UR:http://www.broadinstitute.org/ftp/pub/seq/references/Homo_sapiens_assembly19.fasta	M5:96f514a9929e410c6651697bded59aec	SP:Homo Sapiens
@SQ	SN:9	LN:141213431	AS:GRCh37	UR:http://www.broadinstitute.org/ftp/pub/seq/references/Homo_sapiens_assembly19.fasta	M5:3e273117f15e0a400f01055d9f393768	SP:Homo Sapiens
@SQ	SN:10	LN:135534747	AS:GRCh37	UR:http://www.broadinstitute.org/ftp/pub/seq/references/Homo_sapiens_assembly19.fasta	M5:988c28e000e84c26d552359af1ea2e1d	SP:Homo Sapiens
@SQ	SN:11	LN:135006516	AS:GRCh37	UR:http://www.broadinstitute.org/ftp/pub/seq/references/Homo_sapiens_assembly19.fasta	M5:98c59049a2df285c76ffb1c6db8f8b96	SP:Homo Sapiens
@SQ	SN:12	LN:133851895	AS:GRCh37	UR:http://www.broadinstitute.org/ftp/pub/seq/references/Homo_sapiens_assembly19.fasta	M5:51851ac0e1a115847ad36449b0015864	SP:Homo Sapiens
@SQ	SN:13	LN:115169878	AS:GRCh37	UR:http://www.broadinstitute.org/ftp/pub/seq/references/Homo_sapiens_assembly19.fasta	M5:283f8d7892baa81b510a015719ca7b0b	SP:Homo Sapiens
@SQ	SN:14	LN:107349540	AS:GRCh37	UR:http://www.broadinstitute.org/ftp/pub/seq/references/Homo_sapiens_assembly19.fasta	M5:98f3cae32b2a2e9524bc19813927542e	SP:Homo Sapiens
@SQ	SN:15	LN:102531392	AS:GRCh37	UR:http://www.broadinstitute.org/ftp/pub/seq/references/Homo_sapiens_assembly19.fasta	M5:e5645a794a8238215b2cd77acb95a078	SP:Homo Sapiens
@SQ	SN:16	LN:90354753	AS:GRCh37	UR:http://www.broadinstitute.org/ftp/pub/seq/references/Homo_sapiens_assembly19.fasta	M5:fc9b1a7b42b97a864f56b348b06095e6	SP:Homo Sapiens
@SQ	SN:17	LN:81195210	AS:GRCh37	UR:http://www.broadinstitute.org/ftp/pub/seq/references/Homo_sapiens_assembly19.fasta	M5:351f64d4f4f9ddd45b35336ad97aa6de	SP:Homo Sapiens
@SQ	SN:18	LN:78077248	AS:GRCh37	UR:http://www.broadinstitute.org/ftp/pub/seq/references/Homo_sapiens_assembly19.fasta	M5:b15d4b2d29dde9d3e4f93d1d0f2cbc9c	SP:Homo Sapiens
@SQ	SN:19	LN:59128983	AS:GRCh37	UR:http://www.broadinstitute.org/ftp/pub/seq/references/Homo_sapiens_assembly19.fasta	M5:1aacd71f30db8e561810913e0b72636d	SP:Homo Sapiens
@SQ	SN:20	LN:63025520	AS:GRCh37	UR:http://www.broadinstitute.org/ftp/pub/seq/references/Homo_sapiens_assembly19.fasta	M5:0dec9660ec1efaaf33281c0d5ea2560f	SP:Homo Sapiens
@SQ	SN:21	LN:48129895	AS:GRCh37	UR:http://www.broadinstitute.org/ftp/pub/seq/references/Homo_sapiens_assembly19.fasta	M5:2979a6085bfe28e3ad6f552f361ed74d	SP:Homo Sapiens
@SQ	SN:22	LN:51304566	AS:GRCh37	UR:http://www.broadinstitute.org/ftp/pub/seq/references/Homo_sapiens_assembly19.fasta	M5:a718acaa6135fdca8357d5bfe94211dd	SP:Homo Sapiens
@SQ	SN:X	LN:155270560	AS:GRCh37	UR:http://www.broadinstitute.org/ftp/pub/seq/references/Homo_sapiens_assembly19.fasta	M5:7e0e2e580297b7764e31dbc80c2540dd	SP:Homo Sapiens
@SQ	SN:Y	LN:59373566	AS:GRCh37	UR:http://www.broadinstitute.org/ftp/pub/seq/references/Homo_sapiens_assembly19.fasta	M5:1fa3474750af0948bdf97d5a0ee52e51	SP:Homo Sapiens
@SQ	SN:MT	LN:16569	AS:GRCh37	UR:http://www.broadinstitute.org/ftp/pub/seq/references/Homo_sapiens_assembly19.fasta	M5:c68f52674c9fb33aef52dcf399755519	SP:Homo Sapiens
@SQ	SN:GL000207.1	LN:4262	AS:GRCh37	UR:http://www.broadinstitute.org/ftp/pub/seq/references/Homo_sapiens_assembly19.fasta	M5:f3814841f1939d3ca19072d9e89f3fd7	SP:Homo Sapiens
@SQ	SN:GL000226.1	LN:15008	AS:GRCh37	UR:http://www.broadinstitute.org/ftp/pub/seq/references/Homo_sapiens_assembly19.fasta	M5:1c1b2cd1fccbc0a99b6a447fa24d1504	SP:Homo Sapiens
@SQ	SN:GL000229.1	LN:19913	AS:GRCh37	UR:http://www.broadinstitute.org/ftp/pub/seq/references/Homo_sapiens_assembly19.fasta	M5:d0f40ec87de311d8e715b52e4c7062e1	SP:Homo Sapiens
@SQ	SN:GL000231.1	LN:27386	AS:GRCh37	UR:http://www.broadinstitute.org/ftp/pub/seq/references/Homo_sapiens_assembly19.fasta	M5:ba8882ce3a1efa2080e5d29b956568a4	SP:Homo Sapiens
@SQ	SN:GL000210.1	LN:27682	AS:GRCh37	UR:http://www.broadinstitute.org/ftp/pub/seq/references/Homo_sapiens_assembly19.fasta	M5:851106a74238044126131ce2a8e5847c	SP:Homo Sapiens
@SQ	SN:GL000239.1	LN:33824	AS:GRCh37	UR:http://www.broadinstitute.org/ftp/pub/seq/references/Homo_sapiens_assembly19.fasta	M5:99795f15702caec4fa1c4e15f8a29c07	SP:Homo Sapiens
@SQ	SN:GL000235.1	LN:34474	AS:GRCh37	UR:http://www.broadinstitute.org/ftp/pub/seq/references/Homo_sapiens_assembly19.fasta	M5:118a25ca210cfbcdfb6c2ebb249f9680	SP:Homo Sapiens
@SQ	SN:GL000201.1	LN:36148	AS:GRCh37	UR:http://www.broadinstitute.org/ftp/pub/seq/references/Homo_sapiens_assembly19.fasta	M5:dfb7e7ec60ffdcb85cb359ea28454ee9	SP:Homo Sapiens
@SQ	SN:GL000247.1	LN:36422	AS:GRCh37	UR:http://www.broadinstitute.org/ftp/pub/seq/references/Homo_sapiens_assembly19.fasta	M5:7de00226bb7df1c57276ca6baabafd15	SP:Homo Sapiens
@SQ	SN:GL000245.1	LN:36651	AS:GRCh37	UR:http://www.broadinstitute.org/ftp/pub/seq/references/Homo_sapiens_assembly19.fasta	M5:89bc61960f37d94abf0df2d481ada0ec	SP:Homo Sapiens
@SQ	SN:GL000197.1	LN:37175	AS:GRCh37	UR:http://www.broadinstitute.org/ftp/pub/seq/references/Homo_sapiens_assembly19.fasta	M5:6f5efdd36643a9b8c8ccad6f2f1edc7b	SP:Homo Sapiens
@SQ	SN:GL000203.1	LN:37498	AS:GRCh37	UR:http://www.broadinstitute.org/ftp/pub/seq/references/Homo_sapiens_assembly19.fasta	M5:96358c325fe0e70bee73436e8bb14dbd	SP:Homo Sapiens
@SQ	SN:GL000246.1	LN:38154	AS:GRCh37	UR:http://www.broadinstitute.org/ftp/pub/seq/references/Homo_sapiens_assembly19.fasta	M5:e4afcd31912af9d9c2546acf1cb23af2	SP:Homo Sapiens
@SQ	SN:GL000249.1	LN:38502	AS:GRCh37	UR:http://www.broadinstitute.org/ftp/pub/seq/references/Homo_sapiens_assembly19.fasta	M5:1d78abec37c15fe29a275eb08d5af236	SP:Homo Sapiens
@SQ	SN:GL000196.1	LN:38914	AS:GRCh37	UR:http://www.broadinstitute.org/ftp/pub/seq/references/Homo_sapiens_assembly19.fasta	M5:d92206d1bb4c3b4019c43c0875c06dc0	SP:Homo Sapiens
@SQ	SN:GL000248.1	LN:39786	AS:GRCh37	UR:http://www.broadinstitute.org/ftp/pub/seq/references/Homo_sapiens_assembly19.fasta	M5:5a8e43bec9be36c7b49c84d585107776	SP:Homo Sapiens
@SQ	SN:GL000244.1	LN:39929	AS:GRCh37	UR:http://www.broadinstitute.org/ftp/pub/seq/references/Homo_sapiens_assembly19.fasta	M5:0996b4475f353ca98bacb756ac479140	SP:Homo Sapiens
@SQ	SN:GL000238.1	LN:39939	AS:GRCh37	UR:http://www.broadinstitute.org/ftp/pub/seq/references/Homo_sapiens_assembly19.fasta	M5:131b1efc3270cc838686b54e7c34b17b	SP:Homo Sapiens
@SQ	SN:GL000202.1	LN:40103	AS:GRCh37	UR:http://www.broadinstitute.org/ftp/pub/seq/references/Homo_sapiens_assembly19.fasta	M5:06cbf126247d89664a4faebad130fe9c	SP:Homo Sapiens
@SQ	SN:GL000234.1	LN:40531	AS:GRCh37	UR:http://www.broadinstitute.org/ftp/pub/seq/references/Homo_sapiens_assembly19.fasta	M5:93f998536b61a56fd0ff47322a911d4b	SP:Homo Sapiens
@SQ	SN:GL000232.1	LN:40652	AS:GRCh37	UR:http://www.broadinstitute.org/ftp/pub/seq/references/Homo_sapiens_assembly19.fasta	M5:3e06b6741061ad93a8587531307057d8	SP:Homo Sapiens
@SQ	SN:GL000206.1	LN:41001	AS:GRCh37	UR:http://www.broadinstitute.org/ftp/pub/seq/references/Homo_sapiens_assembly19.fasta	M5:43f69e423533e948bfae5ce1d45bd3f1	SP:Homo Sapiens
@SQ	SN:GL000240.1	LN:41933	AS:GRCh37	UR:http://www.broadinstitute.org/ftp/pub/seq/references/Homo_sapiens_assembly19.fasta	M5:445a86173da9f237d7bcf41c6cb8cc62	SP:Homo Sapiens
@SQ	SN:GL000236.1	LN:41934	AS:GRCh37	UR:http://www.broadinstitute.org/ftp/pub/seq/references/Homo_sapiens_assembly19.fasta	M5:fdcd739913efa1fdc64b6c0cd7016779	SP:Homo Sapiens
@SQ	SN:GL000241.1	LN:42152	AS:GRCh37	UR:http://www.broadinstitute.org/ftp/pub/seq/references/Homo_sapiens_assembly19.fasta	M5:ef4258cdc5a45c206cea8fc3e1d858cf	SP:Homo Sapiens
@SQ	SN:GL000243.1	LN:43341	AS:GRCh37	UR:http://www.broadinstitute.org/ftp/pub/seq/references/Homo_sapiens_assembly19.fasta	M5:cc34279a7e353136741c9fce79bc4396	SP:Homo Sapiens
@SQ	SN:GL000242.1	LN:43523	AS:GRCh37	UR:http://www.broadinstitute.org/ftp/pub/seq/references/Homo_sapiens_assembly19.fasta	M5:2f8694fc47576bc81b5fe9e7de0ba49e	SP:Homo Sapiens
@SQ	SN:GL000230.1	LN:43691	AS:GRCh37	UR:http://www.broadinstitute.org/ftp/pub/seq/references/Homo_sapiens_assembly19.fasta	M5:b4eb71ee878d3706246b7c1dbef69299	SP:Homo Sapiens
@SQ	SN:GL000237.1	LN:45867	AS:GRCh37	UR:http://www.broadinstitute.org/ftp/pub/seq/references/Homo_sapiens_assembly19.fasta	M5:e0c82e7751df73f4f6d0ed30cdc853c0	SP:Homo Sapiens
@SQ	SN:GL000233.1	LN:45941	AS:GRCh37	UR:http://www.broadinstitute.org/ftp/pub/seq/references/Homo_sapiens_assembly19.fasta	M5:7fed60298a8d62ff808b74b6ce820001	SP:Homo Sapiens
@SQ	SN:GL000204.1	LN:81310	AS:GRCh37	UR:http://www.broadinstitute.org/ftp/pub/seq/references/Homo_sapiens_assembly19.fasta	M5:efc49c871536fa8d79cb0a06fa739722	SP:Homo Sapiens
@SQ	SN:GL000198.1	LN:90085	AS:GRCh37	UR:http://www.broadinstitute.org/ftp/pub/seq/references/Homo_sapiens_assembly19.fasta	M5:868e7784040da90d900d2d1b667a1383	SP:Homo Sapiens
@SQ	SN:GL000208.1	LN:92689	AS:GRCh37	UR:http://www.broadinstitute.org/ftp/pub/seq/references/Homo_sapiens_assembly19.fasta	M5:aa81be49bf3fe63a79bdc6a6f279abf6	SP:Homo Sapiens
@SQ	SN:GL000191.1	LN:106433	AS:GRCh37	UR:http://www.broadinstitute.org/ftp/pub/seq/references/Homo_sapiens_assembly19.fasta	M5:d75b436f50a8214ee9c2a51d30b2c2cc	SP:Homo Sapiens
@SQ	SN:GL000227.1	LN:128374	AS:GRCh37	UR:http://www.broadinstitute.org/ftp/pub/seq/references/Homo_sapiens_assembly19.fasta	M5:a4aead23f8053f2655e468bcc6ecdceb	SP:Homo Sapiens
@SQ	SN:GL000228.1	LN:129120	AS:GRCh37	UR:http://www.broadinstitute.org/ftp/pub/seq/references/Homo_sapiens_assembly19.fasta	M5:c5a17c97e2c1a0b6a9cc5a6b064b714f	SP:Homo Sapiens
@SQ	SN:GL000214.1	LN:137718	AS:GRCh37	UR:http://www.broadinstitute.org/ftp/pub/seq/references/Homo_sapiens_assembly19.fasta	M5:46c2032c37f2ed899eb41c0473319a69	SP:Homo Sapiens
@SQ	SN:GL000221.1	LN:155397	AS:GRCh37	UR:http://www.broadinstitute.org/ftp/pub/seq/references/Homo_sapiens_assembly19.fasta	M5:3238fb74ea87ae857f9c7508d315babb	SP:Homo Sapiens
@SQ	SN:GL000209.1	LN:159169	AS:GRCh37	UR:http://www.broadinstitute.org/ftp/pub/seq/references/Homo_sapiens_assembly19.fasta	M5:f40598e2a5a6b26e84a3775e0d1e2c81	SP:Homo Sapiens
@SQ	SN:GL000218.1	LN:161147	AS:GRCh37	UR:http://www.broadinstitute.org/ftp/pub/seq/references/Homo_sapiens_assembly19.fasta	M5:1d708b54644c26c7e01c2dad5426d38c	SP:Homo Sapiens
@SQ	SN:GL000220.1	LN:161802	AS:GRCh37	UR:http://www.broadinstitute.org/ftp/pub/seq/references/Homo_sapiens_assembly19.fasta	M5:fc35de963c57bf7648429e6454f1c9db	SP:Homo Sapiens
@SQ	SN:GL000213.1	LN:164239	AS:GRCh37	UR:http://www.broadinstitute.org/ftp/pub/seq/references/Homo_sapiens_assembly19.fasta	M5:9d424fdcc98866650b58f004080a992a	SP:Homo Sapiens
@SQ	SN:GL000211.1	LN:166566	AS:GRCh37	UR:http://www.broadinstitute.org/ftp/pub/seq/references/Homo_sapiens_assembly19.fasta	M5:7daaa45c66b288847b9b32b964e623d3	SP:Homo Sapiens
@SQ	SN:GL000199.1	LN:169874	AS:GRCh37	UR:http://www.broadinstitute.org/ftp/pub/seq/references/Homo_sapiens_assembly19.fasta	M5:569af3b73522fab4b40995ae4944e78e	SP:Homo Sapiens
@SQ	SN:GL000217.1	LN:172149	AS:GRCh37	UR:http://www.broadinstitute.org/ftp/pub/seq/references/Homo_sapiens_assembly19.fasta	M5:6d243e18dea1945fb7f2517615b8f52e	SP:Homo Sapiens
@SQ	SN:GL000216.1	LN:172294	AS:GRCh37	UR:http://www.broadinstitute.org/ftp/pub/seq/references/Homo_sapiens_assembly19.fasta	M5:642a232d91c486ac339263820aef7fe0	SP:Homo Sapiens
@SQ	SN:GL000215.1	LN:172545	AS:GRCh37	UR:http://www.broadinstitute.org/ftp/pub/seq/references/Homo_sapiens_assembly19.fasta	M5:5eb3b418480ae67a997957c909375a73	SP:Homo Sapiens
@SQ	SN:GL000205.1	LN:174588	AS:GRCh37	UR:http://www.broadinstitute.org/ftp/pub/seq/references/Homo_sapiens_assembly19.fasta	M5:d22441398d99caf673e9afb9a1908ec5	SP:Homo Sapiens
@SQ	SN:GL000219.1	LN:179198	AS:GRCh37	UR:http://www.broadinstitute.org/ftp/pub/seq/references/Homo_sapiens_assembly19.fasta	M5:f977edd13bac459cb2ed4a5457dba1b3	SP:Homo Sapiens
@SQ	SN:GL000224.1	LN:179693	AS:GRCh37	UR:http://www.broadinstitute.org/ftp/pub/seq/references/Homo_sapiens_assembly19.fasta	M5:d5b2fc04f6b41b212a4198a07f450e20	SP:Homo Sapiens
@SQ	SN:GL000223.1	LN:180455	AS:GRCh37	UR:http://www.broadinstitute.org/ftp/pub/seq/references/Homo_sapiens_assembly19.fasta	M5:399dfa03bf32022ab52a846f7ca35b30	SP:Homo Sapiens
@SQ	SN:GL000195.1	LN:182896	AS:GRCh37	UR:http://www.broadinstitute.org/ftp/pub/seq/references/Homo_sapiens_assembly19.fasta	M5:5d9ec007868d517e73543b005ba48535	SP:Homo Sapiens
@SQ	SN:GL000212.1	LN:186858	AS:GRCh37	UR:http://www.broadinstitute.org/ftp/pub/seq/references/Homo_sapiens_assembly19.fasta	M5:563531689f3dbd691331fd6c5730a88b	SP:Homo Sapiens
@SQ	SN:GL000222.1	LN:186861	AS:GRCh37	UR:http://www.broadinstitute.org/ftp/pub/seq/references/Homo_sapiens_assembly19.fasta	M5:6fe9abac455169f50470f5a6b01d0f59	SP:Homo Sapiens
@SQ	SN:GL000200.1	LN:187035	AS:GRCh37	UR:http://www.broadinstitute.org/ftp/pub/seq/references/Homo_sapiens_assembly19.fasta	M5:75e4c8d17cd4addf3917d1703cacaf25	SP:Homo Sapiens
@SQ	SN:GL000193.1	LN:189789	AS:GRCh37	UR:http://www.broadinstitute.org/ftp/pub/seq/references/Homo_sapiens_assembly19.fasta	M5:dbb6e8ece0b5de29da56601613007c2a	SP:Homo Sapiens
@SQ	SN:GL000194.1	LN:191469	AS:GRCh37	UR:http://www.broadinstitute.org/ftp/pub/seq/references/Homo_sapiens_assembly19.fasta	M5:6ac8f815bf8e845bb3031b73f812c012	SP:Homo Sapiens
@SQ	SN:GL000225.1	LN:211173	AS:GRCh37	UR:http://www.broadinstitute.org/ftp/pub/seq/references/Homo_sapiens_assembly19.fasta	M5:63945c3e6962f28ffd469719a747e73c	SP:Homo Sapiens
@SQ	SN:GL000192.1	LN:547496	AS:GRCh37	UR:http://www.broadinstitute.org/ftp/pub/seq/references/Homo_sapiens_assembly19.fasta	M5:325ba9e808f669dfeee210fdd7b470ac	SP:Homo Sapiens
@SQ	SN:NC_007605	LN:171823	AS:NC_007605.1	UR:http://www.broadinstitute.org/ftp/pub/seq/references/Homo_sapiens_assembly19.fasta	M5:6743bd63b3ff2b5b8985d8933c53290a	SP:Epstein-Barr virus
1	2329661	2329662	+	chr1_2329661_2329662
1	3261682	3261683	+	chr1_3261682_3261683
1	4629408	4629409	+	chr1_4629408_4629409
1	5402870	5402871	+	chr1_5402870_5402871
1	6241517	6241556	+	chr1_6241517_6241556
1	6246721	6246886	+	chr1_6246721_6246886
1	6252976	6253124	+	chr1_6252976_6253124
1	6257701	6257826	+	chr1_6257701_6257826
1	6257785	6257905	+	chr1_6257785_6257905
1	6257785	6257905	+	chr1_6257785_6257905
1	6259611	6259643	+	chr1_6259611_6259643
1	7041175	7041176	+	chr1_7041175_7041176
1	7738180	7738181	+	chr1_7738180_7738181
1	9770463	9770703	+	chr1_9770463_9770703
1	9775562	9775862	+	chr1_9775562_9775862
1	9775871	9776171	+	chr1_9775871_9776171
1	9776467	9776707	+	chr1_9776467_9776707
1	9776971	9777211	+	chr1_9776971_9777211
1	9777519	9777759	+	chr1_9777519_9777759
1	9778115	9778295	+	chr1_9778115_9778295
1	9778712	9779012	+	chr1_9778712_9779012
1	9779906	9780354	+	chr1_9779906_9780354
1	9780455	9780755	+	chr1_9780455_9780755
1	9780763	9781003	+	chr1_9780763_9781003
1	9781125	9781365	+	chr1_9781125_9781365
1	9781455	9781695	+	chr1_9781455_9781695
1	9781748	9781988	+	chr1_9781748_9781988
1	9782001	9782477	+	chr1_9782001_9782477
1	9782504	9782744	+	chr1_9782504_9782744
1	9783146	9783386	+	chr1_9783146_9783386
1	9783968	9784208	+	chr1_9783968_9784208
1	9784286	9784526	+	chr1_9784286_9784526
1	9784807	9785047	+	chr1_9784807_9785047
1	9786915	9787155	+	chr1_9786915_9787155
1	10282186	10282187	+	chr1_10282186_10282187
1	10698987	10700127	+	chr1_10698987_10700127
1	10702108	10702408	+	chr1_10702108_10702408
1	10702866	10703106	+	chr1_10702866_10703106
1	10703172	10703412	+	chr1_10703172_10703412
1	10704939	10705179	+	chr1_10704939_10705179
1	10706163	10706403	+	chr1_10706163_10706403
1	10707814	10708234	+	chr1_10707814_10708234
1	10709067	10709536	+	chr1_10709067_10709536
1	10710690	10710870	+	chr1_10710690_10710870
1	10710945	10711185	+	chr1_10710945_10711185
1	10713404	10714304	+	chr1_10713404_10714304
1	10714441	10714681	+	chr1_10714441_10714681
1	10715667	10715907	+	chr1_10715667_10715907
1	10716657	10716837	+	chr1_10716657_10716837
1	10718508	10718688	+	chr1_10718508_10718688
1	10719725	10720625	+	chr1_10719725_10720625
1	10725113	10725653	+	chr1_10725113_10725653
1	10753848	10754028	+	chr1_10753848_10754028
1	11167459	11167639	+	chr1_11167459_11167639
1	11168170	11168410	+	chr1_11168170_11168410
1	11169296	11169476	+	chr1_11169296_11169476
1	11169655	11169835	+	chr1_11169655_11169835
1	11172851	11173031	+	chr1_11172851_11173031
1	11174322	11174562	+	chr1_11174322_11174562
1	11174816	11174996	+	chr1_11174816_11174996
1	11175398	11175578	+	chr1_11175398_11175578
1	11177011	11177191	+	chr1_11177011_11177191
1	11181243	11181483	+	chr1_11181243_11181483
1	11181989	11182229	+	chr1_11181989_11182229
1	11184502	11184742	+	chr1_11184502_11184742
1	11186645	11186885	+	chr1_11186645_11186885
1	11187013	11187253	+	chr1_11187013_11187253
1	11187651	11187891	+	chr1_11187651_11187891
1	11188001	11188241	+	chr1_11188001_11188241
1	11188469	11188649	+	chr1_11188469_11188649
1	11188869	11189049	+	chr1_11188869_11189049
1	11189724	11189964	+	chr1_11189724_11189964
1	11190559	11190859	+	chr1_11190559_11190859
1	11193075	11193315	+	chr1_11193075_11193315
1	11194345	11194585	+	chr1_11194345_11194585
1	11199306	11199772	+	chr1_11199306_11199772
1	11204638	11204878	+	chr1_11204638_11204878
1	11204973	11205153	+	chr1_11204973_11205153
1	11206670	11206910	+	chr1_11206670_11206910
1	11210112	11210352	+	chr1_11210112_11210352
1	11217158	11217398	+	chr1_11217158_11217398
1	11227446	11227626	+	chr1_11227446_11227626
1	11259267	11259507	+	chr1_11259267_11259507
1	11259558	11259798	+	chr1_11259558_11259798
1	11264568	11264808	+	chr1_11264568_11264808
1	11269321	11269561	+	chr1_11269321_11269561
1	11270826	11271006	+	chr1_11270826_11271006
1	11272329	11272569	+	chr1_11272329_11272569
1	11272788	11273028	+	chr1_11272788_11273028
1	11273419	11273659	+	chr1_11273419_11273659
1	11276157	11276337	+	chr1_11276157_11276337
1	11288699	11288999	+	chr1_11288699_11288999
1	11290926	11291166	+	chr1_11290926_11291166
1	11291303	11291543	+	chr1_11291303_11291543
1	11292448	11292628	+	chr1_11292448_11292628
1	11293409	11293589	+	chr1_11293409_11293589
1	11294140	11294380	+	chr1_11294140_11294380
1	11297882	11298122	+	chr1_11297882_11298122
1	11298446	11298686	+	chr1_11298446_11298686
1	11300331	11300631	+	chr1_11300331_11300631
1	11301553	11301793	+	chr1_11301553_11301793
1	11303143	11303383	+	chr1_11303143_11303383
1	11307615	11307855	+	chr1_11307615_11307855
1	11307863	11308163	+	chr1_11307863_11308163
1	11313842	11314082	+	chr1_11313842_11314082
1	11316028	11316268	+	chr1_11316028_11316268
1	11316955	11317255	+	chr1_11316955_11317255
1	11318475	11318715	+	chr1_11318475_11318715
1	11319265	11319505	+	chr1_11319265_11319505
1	12042755	12042756	+	chr1_12042755_12042756
1	14096700	14096940	+	chr1_14096700_14096940
1	14295462	14295463	+	chr1_14295462_14295463
1	14792535	14792536	+	chr1_14792535_14792536
1	14804753	14804993	+	chr1_14804753_14804993
1	15318399	15318400	+	chr1_15318399_15318400
1	16174513	16174693	+	chr1_16174513_16174693
1	16199290	16199650	+	chr1_16199290_16199650
1	16200569	16200929	+	chr1_16200569_16200929
1	16202664	16203204	+	chr1_16202664_16203204
1	16235775	16236015	+	chr1_16235775_16236015
1	16237575	16237815	+	chr1_16237575_16237815
1	16242578	16242818	+	chr1_16242578_16242818
1	16245363	16245603	+	chr1_16245363_16245603
1	16245835	16246075	+	chr1_16245835_16246075
1	16247301	16247541	+	chr1_16247301_16247541
1	16248673	16248913	+	chr1_16248673_16248913
1	16254563	16262783	+	chr1_16254563_16262783
1	16263628	16264168	+	chr1_16263628_16264168
1	16264283	16264523	+	chr1_16264283_16264523
1	16265171	16265411	+	chr1_16265171_16265411
1	16265736	16265976	+	chr1_16265736_16265976
1	16890409	16890709	+	chr1_16890409_16890709
1	16891237	16891477	+	chr1_16891237_16891477
1	16892095	16892215	+	chr1_16892095_16892215
1	16892837	16893017	+	chr1_16892837_16893017
1	16893639	16893759	+	chr1_16893639_16893759
1	16894409	16894589	+	chr1_16894409_16894589
1	16895529	16895769	+	chr1_16895529_16895769
1	16899572	16899752	+	chr1_16899572_16899752
1	16900964	16901204	+	chr1_16900964_16901204
1	16901597	16901777	+	chr1_16901597_16901777
1	16902748	16902988	+	chr1_16902748_16902988
1	16903742	16903982	+	chr1_16903742_16903982
1	16905672	16905912	+	chr1_16905672_16905912
1	16907225	16907465	+	chr1_16907225_16907465
1	16907860	16908040	+	chr1_16907860_16908040
1	16909025	16909265	+	chr1_16909025_16909265
1	16910019	16910259	+	chr1_16910019_16910259
1	16911968	16912208	+	chr1_16911968_16912208
1	16913530	16913770	+	chr1_16913530_16913770
1	16914165	16914345	+	chr1_16914165_16914345
1	16915330	16915570	+	chr1_16915330_16915570
1	16916324	16916564	+	chr1_16916324_16916564
1	16918308	16918548	+	chr1_16918308_16918548
1	17345324	17345504	+	chr1_17345324_17345504
1	17349043	17349283	+	chr1_17349043_17349283
1	17350398	17350638	+	chr1_17350398_17350638
1	17354181	17354421	+	chr1_17354181_17354421
1	17355042	17355282	+	chr1_17355042_17355282
1	17359507	17359687	+	chr1_17359507_17359687
1	17371199	17371439	+	chr1_17371199_17371439
1	17380388	17380568	+	chr1_17380388_17380568
1	18240899	18240900	+	chr1_18240899_18240900
1	19120897	19120898	+	chr1_19120897_19120898
1	20295022	20295023	+	chr1_20295022_20295023
1	21675953	21675954	+	chr1_21675953_21675954
1	23885390	23885570	+	chr1_23885390_23885570
1	23885587	23885947	+	chr1_23885587_23885947
1	24018303	24018329	+	chr1_24018303_24018329
1	24019088	24019259	+	chr1_24019088_24019259
1	24020286	24020413	+	chr1_24020286_24020413
1	24021139	24021297	+	chr1_24021139_24021297
1	24022277	24022432	+	chr1_24022277_24022432
1	24022823	24022873	+	chr1_24022823_24022873
1	24069871	24070111	+	chr1_24069871_24070111
1	24075448	24075628	+	chr1_24075448_24075628
1	24076264	24076504	+	chr1_24076264_24076504
1	24077297	24078557	+	chr1_24077297_24078557
1	24078404	24078524	+	chr1_24078404_24078524
1	24078404	24078524	+	chr1_24078404_24078524
1	24078832	24079072	+	chr1_24078832_24079072
1	24080547	24080787	+	chr1_24080547_24080787
1	24080811	24080991	+	chr1_24080811_24080991
1	24082302	24082542	+	chr1_24082302_24082542
1	24082699	24082939	+	chr1_24082699_24082939
1	24083408	24083648	+	chr1_24083408_24083648
1	24085942	24086122	+	chr1_24085942_24086122
1	25197155	25197156	+	chr1_25197155_25197156
1	26207244	26207245	+	chr1_26207244_26207245
1	27022862	27024062	+	chr1_27022862_27024062
1	27056127	27056367	+	chr1_27056127_27056367
1	27057628	27058108	+	chr1_27057628_27058108
1	27059104	27059344	+	chr1_27059104_27059344
1	27087316	27087616	+	chr1_27087316_27087616
1	27087829	27088009	+	chr1_27087829_27088009
1	27088606	27088846	+	chr1_27088606_27088846
1	27089439	27089799	+	chr1_27089439_27089799
1	27092664	27093122	+	chr1_27092664_27093122
1	27094266	27094506	+	chr1_27094266_27094506
1	27097593	27097833	+	chr1_27097593_27097833
1	27098936	27099176	+	chr1_27098936_27099176
1	27099270	27099510	+	chr1_27099270_27099510
1	27099791	27100430	+	chr1_27099791_27100430
1	27100785	27101745	+	chr1_27100785_27101745
1	27102012	27102252	+	chr1_27102012_27102252
1	27102259	27102439	+	chr1_27102259_27102439
1	27105480	27107280	+	chr1_27105480_27107280
1	27621108	27621228	+	chr1_27621108_27621228
1	27621108	27621228	+	chr1_27621108_27621228
1	29519778	29519779	+	chr1_29519778_29519779
1	29533601	29533602	+	chr1_29533601_29533602
1	30124776	30124777	+	chr1_30124776_30124777
1	30381489	30381490	+	chr1_30381489_30381490
1	30956412	30956413	+	chr1_30956412_30956413
1	31770944	31770945	+	chr1_31770944_31770945
1	31901652	31901653	+	chr1_31901652_31901653
1	34001335	34001336	+	chr1_34001335_34001336
1	34823622	34823623	+	chr1_34823622_34823623
1	35846960	35847080	+	chr1_35846960_35847080
1	35846960	35847080	+	chr1_35846960_35847080
1	37197720	37197721	+	chr1_37197720_37197721
1	38078389	38078629	+	chr1_38078389_38078629
1	38079349	38079589	+	chr1_38079349_38079589
1	38079810	38080050	+	chr1_38079810_38080050
1	38082131	38082371	+	chr1_38082131_38082371
1	38095196	38095376	+	chr1_38095196_38095376
1	38095476	38095656	+	chr1_38095476_38095656
1	38154873	38154874	+	chr1_38154873_38154874
1	38736874	38736875	+	chr1_38736874_38736875
1	42082452	42082453	+	chr1_42082452_42082453
1	42408159	42408160	+	chr1_42408159_42408160
1	43148199	43148439	+	chr1_43148199_43148439
1	43148636	43149195	+	chr1_43148636_43149195
1	43159087	43159267	+	chr1_43159087_43159267
1	43161824	43162004	+	chr1_43161824_43162004
1	43162283	43162643	+	chr1_43162283_43162643
1	43162801	43162981	+	chr1_43162801_43162981
1	43166418	43166718	+	chr1_43166418_43166718
1	44254145	44254146	+	chr1_44254145_44254146
1	45794923	45795163	+	chr1_45794923_45795163
1	45796118	45796298	+	chr1_45796118_45796298
1	45796809	45797279	+	chr1_45796809_45797279
1	45797318	45797558	+	chr1_45797318_45797558
1	45797636	45798700	+	chr1_45797636_45798700
1	45798715	45799299	+	chr1_45798715_45799299
1	45800002	45800242	+	chr1_45800002_45800242
1	45803773	45803953	+	chr1_45803773_45803953
1	45805508	45805688	+	chr1_45805508_45805688
1	45805810	45805990	+	chr1_45805810_45805990
1	46255004	46255005	+	chr1_46255004_46255005
1	46509323	46509563	+	chr1_46509323_46509563
1	46511554	46511794	+	chr1_46511554_46511794
1	46512169	46512349	+	chr1_46512169_46512349
1	46521434	46521674	+	chr1_46521434_46521674
1	46527551	46527791	+	chr1_46527551_46527791
1	46531668	46531908	+	chr1_46531668_46531908
1	46532552	46532792	+	chr1_46532552_46532792
1	46543145	46543325	+	chr1_46543145_46543325
1	46546247	46546487	+	chr1_46546247_46546487
1	46597294	46597693	+	chr1_46597294_46597693
1	46598303	46598483	+	chr1_46598303_46598483
1	46641871	46642171	+	chr1_46641871_46642171
1	48258039	48258040	+	chr1_48258039_48258040
1	52266242	52266243	+	chr1_52266242_52266243
1	53180565	53180566	+	chr1_53180565_53180566
1	54581869	54581870	+	chr1_54581869_54581870
1	55255583	55255584	+	chr1_55255583_55255584
1	56046320	56046321	+	chr1_56046320_56046321
1	56917952	56917953	+	chr1_56917952_56917953
1	57552423	57552424	+	chr1_57552423_57552424
1	57714558	57714559	+	chr1_57714558_57714559
1	58235497	58235498	+	chr1_58235497_58235498
1	59079359	59079360	+	chr1_59079359_59079360
1	59933336	59933337	+	chr1_59933336_59933337
1	61304765	61304766	+	chr1_61304765_61304766
1	62247389	62247390	+	chr1_62247389_62247390
1	64794749	64794750	+	chr1_64794749_64794750
1	65300202	65300382	+	chr1_65300202_65300382
1	65301013	65301253	+	chr1_65301013_65301253
1	65301719	65301959	+	chr1_65301719_65301959
1	65303580	65303820	+	chr1_65303580_65303820
1	65304089	65304329	+	chr1_65304089_65304329
1	65305261	65305501	+	chr1_65305261_65305501
1	65306884	65307064	+	chr1_65306884_65307064
1	65306997	65307117	+	chr1_65306997_65307117
1	65306997	65307117	+	chr1_65306997_65307117
1	65307088	65307328	+	chr1_65307088_65307328
1	65309702	65309942	+	chr1_65309702_65309942
1	65310384	65310624	+	chr1_65310384_65310624
1	65311139	65311379	+	chr1_65311139_65311379
1	65312285	65312465	+	chr1_65312285_65312465
1	65313166	65313406	+	chr1_65313166_65313406
1	65316419	65316659	+	chr1_65316419_65316659
1	65321166	65321406	+	chr1_65321166_65321406
1	65323280	65323520	+	chr1_65323280_65323520
1	65325746	65325986	+	chr1_65325746_65325986
1	65330442	65330682	+	chr1_65330442_65330682
1	65332509	65332929	+	chr1_65332509_65332929
1	65334955	65335195	+	chr1_65334955_65335195
1	65339009	65339249	+	chr1_65339009_65339249
1	65344649	65344889	+	chr1_65344649_65344889
1	65348938	65349178	+	chr1_65348938_65349178
1	65351854	65352034	+	chr1_65351854_65352034
1	66735854	66735855	+	chr1_66735854_66735855
1	68189166	68189167	+	chr1_68189166_68189167
1	70363601	70363602	+	chr1_70363601_70363602
1	72571364	72571365	+	chr1_72571364_72571365
1	74225658	74225659	+	chr1_74225658_74225659
1	74673341	74673342	+	chr1_74673341_74673342
1	76582117	76582118	+	chr1_76582117_76582118
1	77532553	77532554	+	chr1_77532553_77532554
1	81807097	81807098	+	chr1_81807097_81807098
1	83014892	83014893	+	chr1_83014892_83014893
1	83142952	83142953	+	chr1_83142952_83142953
1	83147308	83147309	+	chr1_83147308_83147309
1	84562265	84562266	+	chr1_84562265_84562266
1	85422061	85422062	+	chr1_85422061_85422062
1	86685846	86685847	+	chr1_86685846_86685847
1	88188330	88188331	+	chr1_88188330_88188331
1	90101326	90101327	+	chr1_90101326_90101327
1	90569361	90569362	+	chr1_90569361_90569362
1	91594490	91594491	+	chr1_91594490_91594491
1	93468062	93468063	+	chr1_93468062_93468063
1	93667516	93667636	+	chr1_93667516_93667636
1	93667516	93667636	+	chr1_93667516_93667636
1	95078129	95078130	+	chr1_95078129_95078130
1	95543678	95543679	+	chr1_95543678_95543679
1	96397748	96397749	+	chr1_96397748_96397749
1	97720465	97720466	+	chr1_97720465_97720466
1	100099170	100099171	+	chr1_100099170_100099171
1	101670236	101670237	+	chr1_101670236_101670237
1	101709562	101709564	+	chr1_101709562_101709564
1	101849830	101849831	+	chr1_101849830_101849831
1	105657883	105657884	+	chr1_105657883_105657884
1	108087250	108087251	+	chr1_108087250_108087251
1	109711847	109711848	+	chr1_109711847_109711848
1	110710362	110710363	+	chr1_110710362_110710363
1	111229552	111229553	+	chr1_111229552_111229553
1	111897335	111897336	+	chr1_111897335_111897336
1	112475549	112475550	+	chr1_112475549_112475550
1	115227493	115227494	+	chr1_115227493_115227494
1	115251095	115251335	+	chr1_115251095_115251335
1	115252149	115252389	+	chr1_115252149_115252389
1	115256389	115256629	+	chr1_115256389_115256629
1	115258605	115258845	+	chr1_115258605_115258845
1	116307846	116307847	+	chr1_116307846_116307847
1	116809577	116809578	+	chr1_116809577_116809578
1	118300350	118300351	+	chr1_118300350_118300351
1	119382227	119382228	+	chr1_119382227_119382228
1	120050048	120050288	+	chr1_120050048_120050288
1	120054087	120054327	+	chr1_120054087_120054327
1	120056442	120057282	+	chr1_120056442_120057282
1	120457928	120459317	+	chr1_120457928_120459317
1	120460287	120460385	+	chr1_120460287_120460385
1	120461028	120461176	+	chr1_120461028_120461176
1	120461934	120462236	+	chr1_120461934_120462236
1	120462851	120463020	+	chr1_120462851_120463020
1	120464335	120464432	+	chr1_120464335_120464432
1	120464858	120465069	+	chr1_120464858_120465069
1	120465258	120465401	+	chr1_120465258_120465401
1	120466259	120466607	+	chr1_120466259_120466607
1	120467927	120468433	+	chr1_120467927_120468433
1	120469121	120469234	+	chr1_120469121_120469234
1	120471598	120471835	+	chr1_120471598_120471835
1	120478094	120478227	+	chr1_120478094_120478227
1	120479904	120480089	+	chr1_120479904_120480089
1	120480479	120480633	+	chr1_120480479_120480633
1	120483177	120483379	+	chr1_120483177_120483379
1	120484148	120484377	+	chr1_120484148_120484377
1	120491036	120491189	+	chr1_120491036_120491189
1	120491629	120491749	+	chr1_120491629_120491749
1	120493346	120493460	+	chr1_120493346_120493460
1	120496165	120496311	+	chr1_120496165_120496311
1	120497662	120497855	+	chr1_120497662_120497855
1	120502014	120502125	+	chr1_120502014_120502125
1	120506196	120506430	+	chr1_120506196_120506430
1	120508075	120508189	+	chr1_120508075_120508189
1	120508998	120509112	+	chr1_120508998_120509112
1	120510055	120510244	+	chr1_120510055_120510244
1	120510699	120510855	+	chr1_120510699_120510855
1	120512133	120512367	+	chr1_120512133_120512367
1	120529582	120529705	+	chr1_120529582_120529705
1	120539619	120539955	+	chr1_120539619_120539955
1	120547951	120548211	+	chr1_120547951_120548211
1	120572528	120572610	+	chr1_120572528_120572610
1	120611947	120612020	+	chr1_120611947_120612020
1	145723120	145723121	+	chr1_145723120_145723121
1	150337180	150337405	+	chr1_150337180_150337405
1	150390061	150390211	+	chr1_150390061_150390211
1	150413388	150413532	+	chr1_150413388_150413532
1	150414346	150414444	+	chr1_150414346_150414444
1	150415696	150415769	+	chr1_150415696_150415769
1	150416716	150416863	+	chr1_150416716_150416863
1	150418691	150418887	+	chr1_150418691_150418887
1	150429753	150430056	+	chr1_150429753_150430056
1	150432525	150432803	+	chr1_150432525_150432803
1	150436992	150437213	+	chr1_150436992_150437213
1	150443026	150445820	+	chr1_150443026_150445820
1	150658971	150658972	+	chr1_150658971_150658972
1	150729793	150729794	+	chr1_150729793_150729794
1	150899243	150899294	+	chr1_150899243_150899294
1	150900169	150900460	+	chr1_150900169_150900460
1	150902432	150902604	+	chr1_150902432_150902604
1	150912405	150912460	+	chr1_150912405_150912460
1	150913794	150913914	+	chr1_150913794_150913914
1	150915028	150915174	+	chr1_150915028_150915174
1	150915317	150915539	+	chr1_150915317_150915539
1	150916385	150916479	+	chr1_150916385_150916479
1	150917383	150917648	+	chr1_150917383_150917648
1	150919351	150919498	+	chr1_150919351_150919498
1	150921587	150921764	+	chr1_150921587_150921764
1	150921832	150922011	+	chr1_150921832_150922011
1	150922923	150923576	+	chr1_150922923_150923576
1	150923830	150923967	+	chr1_150923830_150923967
1	150931643	150931833	+	chr1_150931643_150931833
1	150933028	150933677	+	chr1_150933028_150933677
1	150934595	150934644	+	chr1_150934595_150934644
1	150935052	150935205	+	chr1_150935052_150935205
1	150935439	150935625	+	chr1_150935439_150935625
1	150935995	150936337	+	chr1_150935995_150936337
1	150936460	150936569	+	chr1_150936460_150936569
1	150936712	150936850	+	chr1_150936712_150936850
1	151122488	151122490	+	chr1_151122488_151122490
1	152659309	152659662	+	chr1_152659309_152659662
1	152724816	152724817	+	chr1_152724816_152724817
1	153139037	153139038	+	chr1_153139037_153139038
1	154573967	154573968	+	chr1_154573967_154573968
1	154582129	154582130	+	chr1_154582129_154582130
1	154810683	154810684	+	chr1_154810683_154810684
1	155307406	155307586	+	chr1_155307406_155307586
1	155307850	155308210	+	chr1_155307850_155308210
1	155308000	155308120	+	chr1_155308000_155308120
1	155308000	155308120	+	chr1_155308000_155308120
1	155309048	155309228	+	chr1_155309048_155309228
1	155311689	155311929	+	chr1_155311689_155311929
1	155313070	155313310	+	chr1_155313070_155313310
1	155313343	155313583	+	chr1_155313343_155313583
1	155313928	155314108	+	chr1_155313928_155314108
1	155315827	155316067	+	chr1_155315827_155316067
1	155316126	155316306	+	chr1_155316126_155316306
1	155317420	155317720	+	chr1_155317420_155317720
1	155319063	155319449	+	chr1_155319063_155319449
1	155322452	155322692	+	chr1_155322452_155322692
1	155324222	155324462	+	chr1_155324222_155324462
1	155327063	155327243	+	chr1_155327063_155327243
1	155327337	155327577	+	chr1_155327337_155327577
1	155330025	155330265	+	chr1_155330025_155330265
1	155340247	155340487	+	chr1_155340247_155340487
1	155340550	155340790	+	chr1_155340550_155340790
1	155348005	155348406	+	chr1_155348005_155348406
1	155349787	155349967	+	chr1_155349787_155349967
1	155365206	155365386	+	chr1_155365206_155365386
1	155385504	155385744	+	chr1_155385504_155385744
1	155408098	155408878	+	chr1_155408098_155408878
1	155429518	155429758	+	chr1_155429518_155429758
1	155447648	155452268	+	chr1_155447648_155452268
1	155490860	155491340	+	chr1_155490860_155491340
1	156202173	156202174	+	chr1_156202173_156202174
1	156785535	156785715	+	chr1_156785535_156785715
1	156811808	156812048	+	chr1_156811808_156812048
1	156830712	156830952	+	chr1_156830712_156830952
1	156834092	156834272	+	chr1_156834092_156834272
1	156834465	156834645	+	chr1_156834465_156834645
1	156836645	156836825	+	chr1_156836645_156836825
1	156837848	156838088	+	chr1_156837848_156838088
1	156838247	156838487	+	chr1_156838247_156838487
1	156841360	156841600	+	chr1_156841360_156841600
1	156843407	156843767	+	chr1_156843407_156843767
1	156844093	156844273	+	chr1_156844093_156844273
1	156844300	156844480	+	chr1_156844300_156844480
1	156844628	156844868	+	chr1_156844628_156844868
1	156845264	156845504	+	chr1_156845264_156845504
1	156845812	156846052	+	chr1_156845812_156846052
1	156846157	156846397	+	chr1_156846157_156846397
1	156848883	156849183	+	chr1_156848883_156849183
1	156849749	156849989	+	chr1_156849749_156849989
1	156851221	156851461	+	chr1_156851221_156851461
1	157094601	157095801	+	chr1_157094601_157095801
1	157103825	157104065	+	chr1_157103825_157104065
1	157105231	157105531	+	chr1_157105231_157105531
1	157106031	157106211	+	chr1_157106031_157106211
1	157788270	157788271	+	chr1_157788270_157788271
1	157963402	157963582	+	chr1_157963402_157963582
1	158045857	158046097	+	chr1_158045857_158046097
1	158047735	158047975	+	chr1_158047735_158047975
1	158054170	158054410	+	chr1_158054170_158054410
1	158056340	158056580	+	chr1_158056340_158056580
1	158057477	158057717	+	chr1_158057477_158057717
1	158057749	158057989	+	chr1_158057749_158057989
1	158058060	158058300	+	chr1_158058060_158058300
1	158059210	158059677	+	chr1_158059210_158059677
1	158061126	158061366	+	chr1_158061126_158061366
1	158063062	158063302	+	chr1_158063062_158063302
1	158063362	158063602	+	chr1_158063362_158063602
1	158064051	158064231	+	chr1_158064051_158064231
1	158064401	158064941	+	chr1_158064401_158064941
1	158463086	158463087	+	chr1_158463086_158463087
1	158507063	158507303	+	chr1_158507063_158507303
1	158906690	158906975	+	chr1_158906690_158906975
1	158908176	158908342	+	chr1_158908176_158908342
1	158908859	158909047	+	chr1_158908859_158909047
1	158909182	158909361	+	chr1_158909182_158909361
1	158911756	158912199	+	chr1_158911756_158912199
1	158913569	158913778	+	chr1_158913569_158913778
1	158914654	158914842	+	chr1_158914654_158914842
1	158943426	158943566	+	chr1_158943426_158943566
1	158946480	158946527	+	chr1_158946480_158946527
1	159174682	159174684	+	chr1_159174682_159174684
1	159553264	159553265	+	chr1_159553264_159553265
1	160234691	160234692	+	chr1_160234691_160234692
1	160943839	160943840	+	chr1_160943839_160943840
1	161284115	161284295	+	chr1_161284115_161284295
1	161293341	161293521	+	chr1_161293341_161293521
1	161298116	161298356	+	chr1_161298116_161298356
1	161309273	161309453	+	chr1_161309273_161309453
1	161310324	161310504	+	chr1_161310324_161310504
1	161326428	161326668	+	chr1_161326428_161326668
1	161332104	161332344	+	chr1_161332104_161332344
1	162187512	162187513	+	chr1_162187512_162187513
1	162688853	162688935	+	chr1_162688853_162688935
1	162722884	162722987	+	chr1_162722884_162722987
1	162724413	162724645	+	chr1_162724413_162724645
1	162724945	162725093	+	chr1_162724945_162725093
1	162725453	162725559	+	chr1_162725453_162725559
1	162729585	162729769	+	chr1_162729585_162729769
1	162731000	162731244	+	chr1_162731000_162731244
1	162735790	162735853	+	chr1_162735790_162735853
1	162737018	162737149	+	chr1_162737018_162737149
1	162740091	162740302	+	chr1_162740091_162740302
1	162741813	162742037	+	chr1_162741813_162742037
1	162743258	162743386	+	chr1_162743258_162743386
1	162745441	162745633	+	chr1_162745441_162745633
1	162745925	162746160	+	chr1_162745925_162746160
1	162748369	162748519	+	chr1_162748369_162748519
1	162749901	162750036	+	chr1_162749901_162750036
1	162813583	162813584	+	chr1_162813583_162813584
1	163532478	163532479	+	chr1_163532478_163532479
1	164149646	164149647	+	chr1_164149646_164149647
1	165391951	165391952	+	chr1_165391951_165391952
1	167021549	167021550	+	chr1_167021549_167021550
1	167640711	167640712	+	chr1_167640711_167640712
1	168349171	168349172	+	chr1_168349171_168349172
1	168727157	168727158	+	chr1_168727157_168727158
1	169572947	169572948	+	chr1_169572947_169572948
1	170206902	170206903	+	chr1_170206902_170206903
1	171835493	171835494	+	chr1_171835493_171835494
1	172149948	172149949	+	chr1_172149948_172149949
1	173685100	173685280	+	chr1_173685100_173685280
1	173702838	173703438	+	chr1_173702838_173703438
1	173720861	173721101	+	chr1_173720861_173721101
1	173722308	173722488	+	chr1_173722308_173722488
1	173724999	173725239	+	chr1_173724999_173725239
1	173726086	173726326	+	chr1_173726086_173726326
1	173735236	173735476	+	chr1_173735236_173735476
1	173743390	173743630	+	chr1_173743390_173743630
1	173744756	173744996	+	chr1_173744756_173744996
1	173751194	173751434	+	chr1_173751194_173751434
1	173754252	173754432	+	chr1_173754252_173754432
1	175057950	175057951	+	chr1_175057950_175057951
1	175591966	175591967	+	chr1_175591966_175591967
1	176775678	176775679	+	chr1_176775678_176775679
1	177747057	177747058	+	chr1_177747057_177747058
1	178063608	178063848	+	chr1_178063608_178063848
1	178252642	178252882	+	chr1_178252642_178252882
1	178269069	178269309	+	chr1_178269069_178269309
1	178310646	178310826	+	chr1_178310646_178310826
1	178359167	178359407	+	chr1_178359167_178359407
1	178389580	178389820	+	chr1_178389580_178389820
1	178408513	178408753	+	chr1_178408513_178408753
1	178410642	178410822	+	chr1_178410642_178410822
1	178411786	178412386	+	chr1_178411786_178412386
1	178414604	178414844	+	chr1_178414604_178414844
1	178420657	178420897	+	chr1_178420657_178420897
1	178421518	178421818	+	chr1_178421518_178421818
1	178423562	178423802	+	chr1_178423562_178423802
1	178425814	178426054	+	chr1_178425814_178426054
1	178426798	178427698	+	chr1_178426798_178427698
1	178433359	178433599	+	chr1_178433359_178433599
1	178435035	178435275	+	chr1_178435035_178435275
1	178436422	178436602	+	chr1_178436422_178436602
1	178439752	178439932	+	chr1_178439752_178439932
1	178442171	178442411	+	chr1_178442171_178442411
1	179354922	179354923	+	chr1_179354922_179354923
1	180901122	180901123	+	chr1_180901122_180901123
1	181443014	181443015	+	chr1_181443014_181443015
1	182988608	182988609	+	chr1_182988608_182988609
1	183441679	183441859	+	chr1_183441679_183441859
1	183471348	183471588	+	chr1_183471348_183471588
1	183481897	183482077	+	chr1_183481897_183482077
1	183484947	183485187	+	chr1_183484947_183485187
1	183486737	183486977	+	chr1_183486737_183486977
1	183495696	183495936	+	chr1_183495696_183495936
1	183496705	183496885	+	chr1_183496705_183496885
1	183497036	183497216	+	chr1_183497036_183497216
1	183497981	183498221	+	chr1_183497981_183498221
1	183498480	183498720	+	chr1_183498480_183498720
1	183502259	183502499	+	chr1_183502259_183502499
1	183502768	183503008	+	chr1_183502768_183503008
1	183506224	183506404	+	chr1_183506224_183506404
1	183507454	183507634	+	chr1_183507454_183507634
1	183510058	183510298	+	chr1_183510058_183510298
1	183511183	183511663	+	chr1_183511183_183511663
1	183513439	183513679	+	chr1_183513439_183513679
1	183514045	183514465	+	chr1_183514045_183514465
1	183515076	183515496	+	chr1_183515076_183515496
1	183516192	183516432	+	chr1_183516192_183516432
1	183518292	183518472	+	chr1_183518292_183518472
1	183518858	183519098	+	chr1_183518858_183519098
1	183519850	183520090	+	chr1_183519850_183520090
1	183520132	183520372	+	chr1_183520132_183520372
1	183520889	183521129	+	chr1_183520889_183521129
1	183522073	183522373	+	chr1_183522073_183522373
1	183765806	183765807	+	chr1_183765806_183765807
1	184231056	184231057	+	chr1_184231056_184231057
1	184807512	184807513	+	chr1_184807512_184807513
1	184950224	184950225	+	chr1_184950224_184950225
1	186167933	186167934	+	chr1_186167933_186167934
1	187354887	187354888	+	chr1_187354887_187354888
1	188487690	188487691	+	chr1_188487690_188487691
1	189234646	189234647	+	chr1_189234646_189234647
1	189620278	189620279	+	chr1_189620278_189620279
1	190033440	190033441	+	chr1_190033440_190033441
1	190491797	190491798	+	chr1_190491797_190491798
1	192281420	192281421	+	chr1_192281420_192281421
1	192730505	192730506	+	chr1_192730505_192730506
1	194438630	194438631	+	chr1_194438630_194438631
1	197365105	197365106	+	chr1_197365105_197365106
1	197999326	197999327	+	chr1_197999326_197999327
1	198608344	198608524	+	chr1_198608344_198608524
1	198661404	198661584	+	chr1_198661404_198661584
1	198663228	198663348	+	chr1_198663228_198663348
1	198665819	198666059	+	chr1_198665819_198666059
1	198668642	198668882	+	chr1_198668642_198668882
1	198671467	198671707	+	chr1_198671467_198671707
1	198672373	198672553	+	chr1_198672373_198672553
1	198673523	198673703	+	chr1_198673523_198673703
1	198675851	198676091	+	chr1_198675851_198676091
1	198677205	198677445	+	chr1_198677205_198677445
1	198678764	198679004	+	chr1_198678764_198679004
1	198682021	198682261	+	chr1_198682021_198682261
1	198685769	198686009	+	chr1_198685769_198686009
1	198687206	198687446	+	chr1_198687206_198687446
1	198691484	198691664	+	chr1_198691484_198691664
1	198697402	198697642	+	chr1_198697402_198697642
1	198698192	198698372	+	chr1_198698192_198698372
1	198700680	198700920	+	chr1_198700680_198700920
1	198701383	198701736	+	chr1_198701383_198701736
1	198703252	198703595	+	chr1_198703252_198703595
1	198704198	198704438	+	chr1_198704198_198704438
1	198710956	198711196	+	chr1_198710956_198711196
1	198711308	198711548	+	chr1_198711308_198711548
1	198713137	198713377	+	chr1_198713137_198713377
1	198717192	198717372	+	chr1_198717192_198717372
1	198718491	198718731	+	chr1_198718491_198718731
1	198719567	198719807	+	chr1_198719567_198719807
1	198721318	198721558	+	chr1_198721318_198721558
1	198721691	198721931	+	chr1_198721691_198721931
1	198723345	198723585	+	chr1_198723345_198723585
1	198725022	198725322	+	chr1_198725022_198725322
1	199878777	199878778	+	chr1_199878777_199878778
1	200596263	200596264	+	chr1_200596263_200596264
1	201980225	201980465	+	chr1_201980225_201980465
1	201981045	201981345	+	chr1_201981045_201981345
1	201981427	201981607	+	chr1_201981427_201981607
1	201981707	201981947	+	chr1_201981707_201981947
1	201982029	201982209	+	chr1_201982029_201982209
1	201982247	201982487	+	chr1_201982247_201982487
1	201982934	201983174	+	chr1_201982934_201983174
1	201984273	201984513	+	chr1_201984273_201984513
1	202055955	202055956	+	chr1_202055955_202055956
1	202618673	202618674	+	chr1_202618673_202618674
1	203652309	203652549	+	chr1_203652309_203652549
1	203667263	203667503	+	chr1_203667263_203667503
1	203668566	203668866	+	chr1_203668566_203668866
1	203669276	203669516	+	chr1_203669276_203669516
1	203669868	203670108	+	chr1_203669868_203670108
1	203671099	203671279	+	chr1_203671099_203671279
1	203672740	203672980	+	chr1_203672740_203672980
1	203676123	203676363	+	chr1_203676123_203676363
1	203676960	203677260	+	chr1_203676960_203677260
1	203678399	203678699	+	chr1_203678399_203678699
1	203679970	203680270	+	chr1_203679970_203680270
1	203681057	203681297	+	chr1_203681057_203681297
1	203682246	203682426	+	chr1_203682246_203682426
1	203683231	203683471	+	chr1_203683231_203683471
1	203689652	203689892	+	chr1_203689652_203689892
1	203690311	203690551	+	chr1_203690311_203690551
1	203691591	203691831	+	chr1_203691591_203691831
1	203692942	203693182	+	chr1_203692942_203693182
1	203696490	203696730	+	chr1_203696490_203696730
1	203697230	203697410	+	chr1_203697230_203697410
1	203702323	203702563	+	chr1_203702323_203702563
1	203708647	203709007	+	chr1_203708647_203709007
1	203913575	203913576	+	chr1_203913575_203913576
1	204220232	204220233	+	chr1_204220232_204220233
1	204393979	204394168	+	chr1_204393979_204394168
1	204394740	204394869	+	chr1_204394740_204394869
1	204396775	204396882	+	chr1_204396775_204396882
1	204397266	204397348	+	chr1_204397266_204397348
1	204399048	204399166	+	chr1_204399048_204399166
1	204400796	204400921	+	chr1_204400796_204400921
1	204401327	204401529	+	chr1_204401327_204401529
1	204402443	204402553	+	chr1_204402443_204402553
1	204402920	204403077	+	chr1_204402920_204403077
1	204403566	204403736	+	chr1_204403566_204403736
1	204408062	204408199	+	chr1_204408062_204408199
1	204409319	204409449	+	chr1_204409319_204409449
1	204410598	204410691	+	chr1_204410598_204410691
1	204411653	204411761	+	chr1_204411653_204411761
1	204412544	204412725	+	chr1_204412544_204412725
1	204413195	204413290	+	chr1_204413195_204413290
1	204413458	204413552	+	chr1_204413458_204413552
1	204415083	204415272	+	chr1_204415083_204415272
1	204416563	204416706	+	chr1_204416563_204416706
1	204418312	204418424	+	chr1_204418312_204418424
1	204418977	204419145	+	chr1_204418977_204419145
1	204423796	204423919	+	chr1_204423796_204423919
1	204424983	204425179	+	chr1_204424983_204425179
1	204426164	204426198	+	chr1_204426164_204426198
1	204426855	204427002	+	chr1_204426855_204427002
1	204429005	204429069	+	chr1_204429005_204429069
1	204429451	204429531	+	chr1_204429451_204429531
1	204429677	204429789	+	chr1_204429677_204429789
1	204433139	204433260	+	chr1_204433139_204433260
1	204433577	204433732	+	chr1_204433577_204433732
1	204434346	204434447	+	chr1_204434346_204434447
1	204437997	204438930	+	chr1_204437997_204438930
1	205181526	205181527	+	chr1_205181526_205181527
1	205633580	205635020	+	chr1_205633580_205635020
1	205635140	205635380	+	chr1_205635140_205635380
1	205635620	205636220	+	chr1_205635620_205636220
1	205636820	205640660	+	chr1_205636820_205640660
1	205640900	205643420	+	chr1_205640900_205643420
1	205643660	205643900	+	chr1_205643660_205643900
1	205644140	205647140	+	chr1_205644140_205647140
1	205647380	205649660	+	chr1_205647380_205649660
1	206677221	206677222	+	chr1_206677221_206677222
1	207635789	207635790	+	chr1_207635789_207635790
1	207669552	207669792	+	chr1_207669552_207669792
1	207679218	207679458	+	chr1_207679218_207679458
1	207680018	207680198	+	chr1_207680018_207680198
1	207684866	207685046	+	chr1_207684866_207685046
1	207696944	207697364	+	chr1_207696944_207697364
1	207700065	207700536	+	chr1_207700065_207700536
1	207702013	207702193	+	chr1_207702013_207702193
1	207705513	207705753	+	chr1_207705513_207705753
1	207706723	207706963	+	chr1_207706723_207706963
1	207707473	207707713	+	chr1_207707473_207707713
1	207713278	207713458	+	chr1_207713278_207713458
1	207715515	207715935	+	chr1_207715515_207715935
1	207718620	207719091	+	chr1_207718620_207719091
1	207720568	207720748	+	chr1_207720568_207720748
1	207724068	207724308	+	chr1_207724068_207724308
1	207725278	207725518	+	chr1_207725278_207725518
1	207726028	207726268	+	chr1_207726028_207726268
1	207731835	207732015	+	chr1_207731835_207732015
1	207734072	207734492	+	chr1_207734072_207734492
1	207737176	207737647	+	chr1_207737176_207737647
1	207739135	207739315	+	chr1_207739135_207739315
1	207741157	207741397	+	chr1_207741157_207741397
1	207742373	207742613	+	chr1_207742373_207742613
1	207743123	207743363	+	chr1_207743123_207743363
1	207748892	207749072	+	chr1_207748892_207749072
1	207751138	207751558	+	chr1_207751138_207751558
1	207753552	207754026	+	chr1_207753552_207754026
1	207755215	207755395	+	chr1_207755215_207755395
1	207757957	207758257	+	chr1_207757957_207758257
1	207760700	207760940	+	chr1_207760700_207760940
1	207761979	207762159	+	chr1_207761979_207762159
1	207780548	207780728	+	chr1_207780548_207780728
1	207782623	207783043	+	chr1_207782623_207783043
1	207784989	207785454	+	chr1_207784989_207785454
1	207787701	207787881	+	chr1_207787701_207787881
1	207789883	207790183	+	chr1_207789883_207790183
1	207791383	207791623	+	chr1_207791383_207791623
1	207793197	207793437	+	chr1_207793197_207793437
1	207795239	207795419	+	chr1_207795239_207795419
1	207796285	207796465	+	chr1_207796285_207796465
1	207803796	207804036	+	chr1_207803796_207804036
1	207812657	207812837	+	chr1_207812657_207812837
1	208447622	208447623	+	chr1_208447622_208447623
1	209812759	209812760	+	chr1_209812759_209812760
1	210708306	210708307	+	chr1_210708306_210708307
1	213868299	213868300	+	chr1_213868299_213868300
1	214495703	214495704	+	chr1_214495703_214495704
1	214962771	214962772	+	chr1_214962771_214962772
1	216151591	216151592	+	chr1_216151591_216151592
1	217096280	217096281	+	chr1_217096280_217096281
1	218416654	218416655	+	chr1_218416654_218416655
1	219415464	219415465	+	chr1_219415464_219415465
1	219789435	219789436	+	chr1_219789435_219789436
1	220145463	220145703	+	chr1_220145463_220145703
1	220163278	220163279	+	chr1_220163278_220163279
1	221657737	221657738	+	chr1_221657737_221657738
1	222389387	222389388	+	chr1_222389387_222389388
1	223646781	223646782	+	chr1_223646781_223646782
1	223968485	223968665	+	chr1_223968485_223968665
1	223971796	223972036	+	chr1_223971796_223972036
1	223976672	223976912	+	chr1_223976672_223976912
1	223980037	223980277	+	chr1_223980037_223980277
1	223980953	223981193	+	chr1_223980953_223981193
1	223983484	223984324	+	chr1_223983484_223984324
1	223985877	223986417	+	chr1_223985877_223986417
1	223987554	223987794	+	chr1_223987554_223987794
1	223988336	223988576	+	chr1_223988336_223988576
1	223989781	223990081	+	chr1_223989781_223990081
1	223990394	223990634	+	chr1_223990394_223990634
1	223990943	223991183	+	chr1_223990943_223991183
1	223991842	223992082	+	chr1_223991842_223992082
1	223994478	223994718	+	chr1_223994478_223994718
1	223998083	223998263	+	chr1_223998083_223998263
1	224001878	224002118	+	chr1_224001878_224002118
1	224008875	224009115	+	chr1_224008875_224009115
1	224033278	224033458	+	chr1_224033278_224033458
1	225026667	225026668	+	chr1_225026667_225026668
1	226549150	226549252	+	chr1_226549150_226549252
1	226549659	226549794	+	chr1_226549659_226549794
1	226550789	226550871	+	chr1_226550789_226550871
1	226551633	226551781	+	chr1_226551633_226551781
1	226552692	226552865	+	chr1_226552692_226552865
1	226553644	226553763	+	chr1_226553644_226553763
1	226555170	226555319	+	chr1_226555170_226555319
1	226555889	226556032	+	chr1_226555889_226556032
1	226558124	226558228	+	chr1_226558124_226558228
1	226561916	226562065	+	chr1_226561916_226562065
1	226564798	226565014	+	chr1_226564798_226565014
1	226566832	226566985	+	chr1_226566832_226566985
1	226567263	226567352	+	chr1_226567263_226567352
1	226567612	226567875	+	chr1_226567612_226567875
1	226568758	226568919	+	chr1_226568758_226568919
1	226570726	226570894	+	chr1_226570726_226570894
1	226573194	226573391	+	chr1_226573194_226573391
1	226574016	226574153	+	chr1_226574016_226574153
1	226576346	226576466	+	chr1_226576346_226576466
1	226578100	226578335	+	chr1_226578100_226578335
1	226579889	226580025	+	chr1_226579889_226580025
1	226580630	226580691	+	chr1_226580630_226580691
1	226589722	226590090	+	chr1_226589722_226590090
1	226595500	226595640	+	chr1_226595500_226595640
1	226730436	226730437	+	chr1_226730436_226730437
1	227736946	227736947	+	chr1_227736946_227736947
1	228424600	228424601	+	chr1_228424600_228424601
1	229195620	229195621	+	chr1_229195620_229195621
1	230238063	230238064	+	chr1_230238063_230238064
1	230818841	230818842	+	chr1_230818841_230818842
1	231131567	231131687	+	chr1_231131567_231131687
1	231131567	231131687	+	chr1_231131567_231131687
1	231205421	231205422	+	chr1_231205421_231205422
1	232328401	232328402	+	chr1_232328401_232328402
1	232507616	232507617	+	chr1_232507616_232507617
1	233573008	233573009	+	chr1_233573008_233573009
1	234021539	234021540	+	chr1_234021539_234021540
1	234622817	234622818	+	chr1_234622817_234622818
1	235362960	235362961	+	chr1_235362960_235362961
1	236247528	236247529	+	chr1_236247528_236247529
1	236700982	236700983	+	chr1_236700982_236700983
1	236837395	236837396	+	chr1_236837395_236837396
1	237738545	237738546	+	chr1_237738545_237738546
1	238439187	238439427	+	chr1_238439187_238439427
1	238943518	238943519	+	chr1_238943518_238943519
1	239881805	239882045	+	chr1_239881805_239882045
1	240119749	240119750	+	chr1_240119749_240119750
1	240603029	240603030	+	chr1_240603029_240603030
1	241039771	241039772	+	chr1_241039771_241039772
1	241661078	241661318	+	chr1_241661078_241661318
1	241663693	241663933	+	chr1_241663693_241663933
1	241665686	241665926	+	chr1_241665686_241665926
1	241667323	241667563	+	chr1_241667323_241667563
1	241669265	241669505	+	chr1_241669265_241669505
1	241671873	241672113	+	chr1_241671873_241672113
1	241675234	241675474	+	chr1_241675234_241675474
1	241676837	241677077	+	chr1_241676837_241677077
1	241680428	241680668	+	chr1_241680428_241680668
1	241682836	241683076	+	chr1_241682836_241683076
1	241880364	241880365	+	chr1_241880364_241880365
1	242345428	242345429	+	chr1_242345428_242345429
1	242741023	242741024	+	chr1_242741023_242741024
1	242806676	242806916	+	chr1_242806676_242806916
1	244525094	244525095	+	chr1_244525094_244525095
1	245456590	245456591	+	chr1_245456590_245456591
1	246664634	246664635	+	chr1_246664634_246664635
1	247622940	247622941	+	chr1_247622940_247622941
1	249207979	249208159	+	chr1_249207979_249208159
1	249208664	249208844	+	chr1_249208664_249208844
1	249210781	249212581	+	chr1_249210781_249212581
2	114853	115093	+	chr2_114853_115093
2	596629	596630	+	chr2_596629_596630
2	1411883	1411884	+	chr2_1411883_1411884
2	3281084	3281085	+	chr2_3281084_3281085
2	4485914	4485915	+	chr2_4485914_4485915
2	4896970	4896971	+	chr2_4896970_4896971
2	5864660	5864661	+	chr2_5864660_5864661
2	6884149	6884150	+	chr2_6884149_6884150
2	7496872	7496873	+	chr2_7496872_7496873
2	7968274	7968276	+	chr2_7968274_7968276
2	8178614	8178854	+	chr2_8178614_8178854
2	8507486	8507487	+	chr2_8507486_8507487
2	10079684	10079685	+	chr2_10079684_10079685
2	10932207	10932208	+	chr2_10932207_10932208
2	11472537	11472538	+	chr2_11472537_11472538
2	12305489	12305490	+	chr2_12305489_12305490
2	12835782	12835783	+	chr2_12835782_12835783
2	15240567	15240568	+	chr2_15240567_15240568
2	15678361	15678601	+	chr2_15678361_15678601
2	16060550	16060551	+	chr2_16060550_16060551
2	17362567	17362569	+	chr2_17362567_17362569
2	17901484	17901486	+	chr2_17901484_17901486
2	17941170	17941410	+	chr2_17941170_17941410
2	17942635	17942875	+	chr2_17942635_17942875
2	17946131	17946371	+	chr2_17946131_17946371
2	17947780	17948020	+	chr2_17947780_17948020
2	17949951	17950131	+	chr2_17949951_17950131
2	17952263	17952598	+	chr2_17952263_17952598
2	17953855	17954095	+	chr2_17953855_17954095
2	17954290	17954615	+	chr2_17954290_17954615
2	17955482	17955722	+	chr2_17955482_17955722
2	17959209	17959389	+	chr2_17959209_17959389
2	17961196	17961436	+	chr2_17961196_17961436
2	17961856	17963236	+	chr2_17961856_17963236
2	17989500	17989501	+	chr2_17989500_17989501
2	19696081	19696082	+	chr2_19696081_19696082
2	20048999	20049000	+	chr2_20048999_20049000
2	20647191	20647851	+	chr2_20647191_20647851
2	20936516	20936517	+	chr2_20936516_20936517
2	22176895	22176896	+	chr2_22176895_22176896
2	22742356	22742357	+	chr2_22742356_22742357
2	23229690	23229691	+	chr2_23229690_23229691
2	23568063	23568064	+	chr2_23568063_23568064
2	24426484	24426662	+	chr2_24426484_24426662
2	24427103	24427297	+	chr2_24427103_24427297
2	24428072	24428176	+	chr2_24428072_24428176
2	24429105	24429154	+	chr2_24429105_24429154
2	24431095	24431198	+	chr2_24431095_24431198
2	24431958	24432100	+	chr2_24431958_24432100
2	24432676	24432912	+	chr2_24432676_24432912
2	24433638	24433826	+	chr2_24433638_24433826
2	24435508	24435627	+	chr2_24435508_24435627
2	24438907	24439111	+	chr2_24438907_24439111
2	24440765	24440892	+	chr2_24440765_24440892
2	24443752	24443945	+	chr2_24443752_24443945
2	24465063	24465085	+	chr2_24465063_24465085
2	24468987	24469199	+	chr2_24468987_24469199
2	24469655	24469772	+	chr2_24469655_24469772
2	24471487	24471629	+	chr2_24471487_24471629
2	24471695	24471761	+	chr2_24471695_24471761
2	24475203	24475390	+	chr2_24475203_24475390
2	24477225	24477310	+	chr2_24477225_24477310
2	24480746	24480972	+	chr2_24480746_24480972
2	24483964	24484129	+	chr2_24483964_24484129
2	24484419	24484621	+	chr2_24484419_24484621
2	24493529	24493647	+	chr2_24493529_24493647
2	24494624	24494820	+	chr2_24494624_24494820
2	24498571	24498728	+	chr2_24498571_24498728
2	24507621	24507722	+	chr2_24507621_24507722
2	24509070	24509230	+	chr2_24509070_24509230
2	24516546	24516654	+	chr2_24516546_24516654
2	24518522	24518683	+	chr2_24518522_24518683
2	24521523	24521693	+	chr2_24521523_24521693
2	24522767	24523050	+	chr2_24522767_24523050
2	24524012	24524118	+	chr2_24524012_24524118
2	24524823	24524981	+	chr2_24524823_24524981
2	24526657	24526741	+	chr2_24526657_24526741
2	24531475	24531635	+	chr2_24531475_24531635
2	24531736	24531831	+	chr2_24531736_24531831
2	24533142	24533259	+	chr2_24533142_24533259
2	24533347	24533571	+	chr2_24533347_24533571
2	24535070	24535254	+	chr2_24535070_24535254
2	24536318	24536402	+	chr2_24536318_24536402
2	24537990	24538103	+	chr2_24537990_24538103
2	24549526	24549560	+	chr2_24549526_24549560
2	24550910	24550961	+	chr2_24550910_24550961
2	24904325	24904326	+	chr2_24904325_24904326
2	25064193	25064194	+	chr2_25064193_25064194
2	25964861	25967381	+	chr2_25964861_25967381
2	25972533	25973313	+	chr2_25972533_25973313
2	25976335	25976575	+	chr2_25976335_25976575
2	25978844	25979024	+	chr2_25978844_25979024
2	25982312	25982552	+	chr2_25982312_25982552
2	25990403	25990643	+	chr2_25990403_25990643
2	25991553	25991793	+	chr2_25991553_25991793
2	25994238	25994478	+	chr2_25994238_25994478
2	26022208	26022448	+	chr2_26022208_26022448
2	26029033	26029273	+	chr2_26029033_26029273
2	26058317	26058497	+	chr2_26058317_26058497
2	26068300	26068480	+	chr2_26068300_26068480
2	26100972	26101152	+	chr2_26100972_26101152
2	27169490	27169491	+	chr2_27169490_27169491
2	27799416	27805416	+	chr2_27799416_27805416
2	28811131	28811132	+	chr2_28811131_28811132
2	29416089	29416788	+	chr2_29416089_29416788
2	29419635	29419726	+	chr2_29419635_29419726
2	29420407	29420542	+	chr2_29420407_29420542
2	29430036	29430138	+	chr2_29430036_29430138
2	29432651	29432744	+	chr2_29432651_29432744
2	29436849	29436947	+	chr2_29436849_29436947
2	29443571	29443701	+	chr2_29443571_29443701
2	29445209	29445274	+	chr2_29445209_29445274
2	29445382	29445473	+	chr2_29445382_29445473
2	29446207	29446394	+	chr2_29446207_29446394
2	29448326	29448431	+	chr2_29448326_29448431
2	29449787	29449940	+	chr2_29449787_29449940
2	29450439	29450538	+	chr2_29450439_29450538
2	29451749	29451932	+	chr2_29451749_29451932
2	29455169	29455314	+	chr2_29455169_29455314
2	29456430	29456562	+	chr2_29456430_29456562
2	29462545	29462696	+	chr2_29462545_29462696
2	29473970	29474133	+	chr2_29473970_29474133
2	29497964	29498093	+	chr2_29497964_29498093
2	29498267	29498362	+	chr2_29498267_29498362
2	29519753	29519923	+	chr2_29519753_29519923
2	29541169	29541270	+	chr2_29541169_29541270
2	29543616	29543748	+	chr2_29543616_29543748
2	29551215	29551347	+	chr2_29551215_29551347
2	29606597	29606725	+	chr2_29606597_29606725
2	29754780	29754982	+	chr2_29754780_29754982
2	29917715	29917880	+	chr2_29917715_29917880
2	29940443	29940563	+	chr2_29940443_29940563
2	30142858	30143525	+	chr2_30142858_30143525
2	30611169	30611170	+	chr2_30611169_30611170
2	31742662	31742663	+	chr2_31742662_31742663
2	33120410	33120411	+	chr2_33120410_33120411
2	33948748	33948749	+	chr2_33948748_33948749
2	34403096	34403097	+	chr2_34403096_34403097
2	36009285	36009286	+	chr2_36009285_36009286
2	36605304	36605305	+	chr2_36605304_36605305
2	37255015	37255016	+	chr2_37255015_37255016
2	38177525	38177526	+	chr2_38177525_38177526
2	38743881	38743882	+	chr2_38743881_38743882
2	39025105	39025285	+	chr2_39025105_39025285
2	39025392	39025632	+	chr2_39025392_39025632
2	39029836	39030076	+	chr2_39029836_39030076
2	39033647	39033887	+	chr2_39033647_39033887
2	39040909	39041089	+	chr2_39040909_39041089
2	39042609	39042849	+	chr2_39042609_39042849
2	39043231	39043411	+	chr2_39043231_39043411
2	39045970	39046328	+	chr2_39045970_39046328
2	39050122	39050422	+	chr2_39050122_39050422
2	39052968	39053208	+	chr2_39052968_39053208
2	39053624	39053864	+	chr2_39053624_39053864
2	39055439	39055619	+	chr2_39055439_39055619
2	39064910	39065150	+	chr2_39064910_39065150
2	39070129	39070369	+	chr2_39070129_39070369
2	39074097	39074277	+	chr2_39074097_39074277
2	39075357	39075597	+	chr2_39075357_39075597
2	39081137	39081377	+	chr2_39081137_39081377
2	39082187	39082427	+	chr2_39082187_39082427
2	39083422	39083662	+	chr2_39083422_39083662
2	39085770	39086010	+	chr2_39085770_39086010
2	39088109	39089009	+	chr2_39088109_39089009
2	39089260	39089500	+	chr2_39089260_39089500
2	39090461	39090701	+	chr2_39090461_39090701
2	39095285	39095585	+	chr2_39095285_39095585
2	41064391	41064392	+	chr2_41064391_41064392
2	43451424	43452924	+	chr2_43451424_43452924
2	43453338	43453518	+	chr2_43453338_43453518
2	44195809	44195810	+	chr2_44195809_44195810
2	45059246	45059247	+	chr2_45059246_45059247
2	45772725	45772726	+	chr2_45772725_45772726
2	46371214	46371215	+	chr2_46371214_46371215
2	47596174	47596414	+	chr2_47596174_47596414
2	47596616	47596976	+	chr2_47596616_47596976
2	47600535	47600775	+	chr2_47600535_47600775
2	47600916	47601216	+	chr2_47600916_47601216
2	47602315	47602495	+	chr2_47602315_47602495
2	47604094	47604274	+	chr2_47604094_47604274
2	47606022	47606262	+	chr2_47606022_47606262
2	47606887	47607127	+	chr2_47606887_47607127
2	47612236	47612416	+	chr2_47612236_47612416
2	47613641	47613821	+	chr2_47613641_47613821
2	47630315	47630555	+	chr2_47630315_47630555
2	47635496	47635736	+	chr2_47635496_47635736
2	47637221	47637521	+	chr2_47637221_47637521
2	47639505	47639745	+	chr2_47639505_47639745
2	47641362	47641602	+	chr2_47641362_47641602
2	47643381	47643621	+	chr2_47643381_47643621
2	47656860	47657100	+	chr2_47656860_47657100
2	47672621	47672861	+	chr2_47672621_47672861
2	47690111	47690351	+	chr2_47690111_47690351
2	47693751	47693991	+	chr2_47693751_47693991
2	47698062	47698242	+	chr2_47698062_47698242
2	47702136	47702436	+	chr2_47702136_47702436
2	47703487	47703727	+	chr2_47703487_47703727
2	47705384	47705684	+	chr2_47705384_47705684
2	47707802	47708042	+	chr2_47707802_47708042
2	47709882	47710122	+	chr2_47709882_47710122
2	47739387	47739627	+	chr2_47739387_47739627
2	48010352	48010652	+	chr2_48010352_48010652
2	48018043	48018283	+	chr2_48018043_48018283
2	48022997	48023237	+	chr2_48022997_48023237
2	48025731	48028311	+	chr2_48025731_48028311
2	48030541	48030841	+	chr2_48030541_48030841
2	48031987	48032227	+	chr2_48031987_48032227
2	48032711	48032891	+	chr2_48032711_48032891
2	48033299	48033539	+	chr2_48033299_48033539
2	48033570	48033810	+	chr2_48033570_48033810
2	48033868	48034048	+	chr2_48033868_48034048
2	48594595	48594596	+	chr2_48594595_48594596
2	49393382	49393383	+	chr2_49393382_49393383
2	49560530	49560531	+	chr2_49560530_49560531
2	50376687	50376688	+	chr2_50376687_50376688
2	51429921	51429922	+	chr2_51429921_51429922
2	53123426	53123427	+	chr2_53123426_53123427
2	53629321	53629322	+	chr2_53629321_53629322
2	54941951	54941952	+	chr2_54941951_54941952
2	56132276	56132277	+	chr2_56132276_56132277
2	56750209	56750210	+	chr2_56750209_56750210
2	58581018	58581019	+	chr2_58581018_58581019
2	59819545	59819546	+	chr2_59819545_59819546
2	60281608	60281609	+	chr2_60281608_60281609
2	60485161	60485162	+	chr2_60485161_60485162
2	60670477	60670478	+	chr2_60670477_60670478
2	61705944	61706111	+	chr2_61705944_61706111
2	61708309	61708426	+	chr2_61708309_61708426
2	61709504	61709684	+	chr2_61709504_61709684
2	61710081	61710236	+	chr2_61710081_61710236
2	61711061	61711250	+	chr2_61711061_61711250
2	61712892	61713107	+	chr2_61712892_61713107
2	61715289	61715416	+	chr2_61715289_61715416
2	61715712	61715916	+	chr2_61715712_61715916
2	61717766	61717921	+	chr2_61717766_61717921
2	61719159	61719343	+	chr2_61719159_61719343
2	61719449	61719626	+	chr2_61719449_61719626
2	61719691	61719893	+	chr2_61719691_61719893
2	61720039	61720198	+	chr2_61720039_61720198
2	61721018	61721236	+	chr2_61721018_61721236
2	61722579	61722758	+	chr2_61722579_61722758
2	61724003	61724152	+	chr2_61724003_61724152
2	61725797	61725937	+	chr2_61725797_61725937
2	61725989	61726058	+	chr2_61725989_61726058
2	61726837	61727039	+	chr2_61726837_61727039
2	61729120	61729185	+	chr2_61729120_61729185
2	61729373	61729455	+	chr2_61729373_61729455
2	61749735	61749828	+	chr2_61749735_61749828
2	61753523	61753666	+	chr2_61753523_61753666
2	61760896	61761042	+	chr2_61760896_61761042
2	64394417	64394418	+	chr2_64394417_64394418
2	65305499	65305500	+	chr2_65305499_65305500
2	65904240	65904241	+	chr2_65904240_65904241
2	66300020	66300021	+	chr2_66300020_66300021
2	67072082	67072083	+	chr2_67072082_67072083
2	67241053	67241293	+	chr2_67241053_67241293
2	68028751	68028752	+	chr2_68028751_68028752
2	68344020	68344021	+	chr2_68344020_68344021
2	70427457	70427458	+	chr2_70427457_70427458
2	70873435	70873436	+	chr2_70873435_70873436
2	71633389	71633390	+	chr2_71633389_71633390
2	72235092	72235093	+	chr2_72235092_72235093
2	74687410	74687530	+	chr2_74687410_74687530
2	74687410	74687530	+	chr2_74687410_74687530
2	75367203	75367204	+	chr2_75367203_75367204
2	76144682	76144683	+	chr2_76144682_76144683
2	78707767	78707768	+	chr2_78707767_78707768
2	79298364	79298365	+	chr2_79298364_79298365
2	79422844	79423084	+	chr2_79422844_79423084
2	80144828	80144829	+	chr2_80144828_80144829
2	80913850	80913851	+	chr2_80913850_80913851
2	85321746	85321747	+	chr2_85321746_85321747
2	85964832	85964833	+	chr2_85964832_85964833
2	86337930	86337931	+	chr2_86337930_86337931
2	88759965	88759966	+	chr2_88759965_88759966
2	97779454	97779694	+	chr2_97779454_97779694
2	97783737	97783977	+	chr2_97783737_97783977
2	97784047	97784287	+	chr2_97784047_97784287
2	97788556	97788796	+	chr2_97788556_97788796
2	97790145	97790385	+	chr2_97790145_97790385
2	97792747	97792927	+	chr2_97792747_97792927
2	97808300	97808625	+	chr2_97808300_97808625
2	97810178	97810502	+	chr2_97810178_97810502
2	97812147	97812327	+	chr2_97812147_97812327
2	97814974	97815154	+	chr2_97814974_97815154
2	97817555	97817735	+	chr2_97817555_97817735
2	97818165	97818345	+	chr2_97818165_97818345
2	97820354	97820534	+	chr2_97820354_97820534
2	97823783	97823963	+	chr2_97823783_97823963
2	97824268	97824448	+	chr2_97824268_97824448
2	97827765	97827945	+	chr2_97827765_97827945
2	97829943	97830259	+	chr2_97829943_97830259
2	97833237	97833557	+	chr2_97833237_97833557
2	97845398	97845723	+	chr2_97845398_97845723
2	97847258	97847583	+	chr2_97847258_97847583
2	97849119	97849444	+	chr2_97849119_97849444
2	97850976	97851300	+	chr2_97850976_97851300
2	97852858	97853191	+	chr2_97852858_97853191
2	97854747	97855080	+	chr2_97854747_97855080
2	97856638	97856971	+	chr2_97856638_97856971
2	97858518	97858843	+	chr2_97858518_97858843
2	97860386	97860707	+	chr2_97860386_97860707
2	97862253	97862578	+	chr2_97862253_97862578
2	97864123	97864448	+	chr2_97864123_97864448
2	97865994	97866315	+	chr2_97865994_97866315
2	97867862	97868183	+	chr2_97867862_97868183
2	97869728	97870053	+	chr2_97869728_97870053
2	97871600	97871925	+	chr2_97871600_97871925
2	97873471	97873796	+	chr2_97873471_97873796
2	97875341	97875662	+	chr2_97875341_97875662
2	97877206	97877531	+	chr2_97877206_97877531
2	97879079	97879404	+	chr2_97879079_97879404
2	97880961	97881356	+	chr2_97880961_97881356
2	97882837	97883162	+	chr2_97882837_97883162
2	97884710	97885036	+	chr2_97884710_97885036
2	97890489	97890669	+	chr2_97890489_97890669
2	97899417	97899657	+	chr2_97899417_97899657
2	97906989	97907229	+	chr2_97906989_97907229
2	97909554	97909794	+	chr2_97909554_97909794
2	97910870	97911830	+	chr2_97910870_97911830
2	97913168	97913408	+	chr2_97913168_97913408
2	97914825	97915005	+	chr2_97914825_97915005
2	97915245	97915425	+	chr2_97915245_97915425
2	97915802	97915982	+	chr2_97915802_97915982
2	100825367	100825368	+	chr2_100825367_100825368
2	101917511	101917512	+	chr2_101917511_101917512
2	103011237	103011238	+	chr2_103011237_103011238
2	104158003	104158004	+	chr2_104158003_104158004
2	105979506	105979507	+	chr2_105979506_105979507
2	106456387	106456388	+	chr2_106456387_106456388
2	108946178	108946179	+	chr2_108946178_108946179
2	109513600	109513602	+	chr2_109513600_109513602
2	109579737	109579739	+	chr2_109579737_109579739
2	111709177	111709178	+	chr2_111709177_111709178
2	112748514	112748515	+	chr2_112748514_112748515
2	112753097	112753098	+	chr2_112753097_112753098
2	113791193	113791194	+	chr2_113791193_113791194
2	115039254	115039255	+	chr2_115039254_115039255
2	116669314	116669315	+	chr2_116669314_116669315
2	118281844	118281845	+	chr2_118281844_118281845
2	118532317	118532318	+	chr2_118532317_118532318
2	119342963	119342964	+	chr2_119342963_119342964
2	119698057	119698058	+	chr2_119698057_119698058
2	121309282	121309283	+	chr2_121309282_121309283
2	121918815	121918816	+	chr2_121918815_121918816
2	122647744	122647745	+	chr2_122647744_122647745
2	123694920	123694921	+	chr2_123694920_123694921
2	124894628	124894629	+	chr2_124894628_124894629
2	125839592	125839593	+	chr2_125839592_125839593
2	126806753	126806754	+	chr2_126806753_126806754
2	127578744	127578745	+	chr2_127578744_127578745
2	129557610	129557611	+	chr2_129557610_129557611
2	130271510	130271511	+	chr2_130271510_130271511
2	133367209	133367210	+	chr2_133367209_133367210
2	133780322	133780323	+	chr2_133780322_133780323
2	134651226	134651227	+	chr2_134651226_134651227
2	135237193	135237194	+	chr2_135237193_135237194
2	136707981	136707983	+	chr2_136707981_136707983
2	137676118	137676119	+	chr2_137676118_137676119
2	139526005	139526006	+	chr2_139526005_139526006
2	140825068	140825069	+	chr2_140825068_140825069
2	141778596	141778597	+	chr2_141778596_141778597
2	142746668	142746669	+	chr2_142746668_142746669
2	144386869	144386870	+	chr2_144386869_144386870
2	147858102	147858103	+	chr2_147858102_147858103
2	148683686	148683806	+	chr2_148683686_148683806
2	148683686	148683806	+	chr2_148683686_148683806
2	150002543	150002544	+	chr2_150002543_150002544
2	151351927	151351928	+	chr2_151351927_151351928
2	153464580	153464581	+	chr2_153464580_153464581
2	153999025	153999026	+	chr2_153999025_153999026
2	155663723	155663724	+	chr2_155663723_155663724
2	157317815	157317816	+	chr2_157317815_157317816
2	158667216	158667218	+	chr2_158667216_158667218
2	160386260	160386261	+	chr2_160386260_160386261
2	161713992	161713993	+	chr2_161713992_161713993
2	165349902	165349903	+	chr2_165349902_165349903
2	165551296	165551416	+	chr2_165551296_165551416
2	165551296	165551416	+	chr2_165551296_165551416
2	167236466	167236467	+	chr2_167236466_167236467
2	168985875	168985876	+	chr2_168985875_168985876
2	170008506	170008507	+	chr2_170008506_170008507
2	170968414	170968415	+	chr2_170968414_170968415
2	172454933	172454934	+	chr2_172454933_172454934
2	173770886	173770887	+	chr2_173770886_173770887
2	175583979	175583980	+	chr2_175583979_175583980
2	176771548	176771549	+	chr2_176771548_176771549
2	177728241	177728242	+	chr2_177728241_177728242
2	177930189	177930190	+	chr2_177930189_177930190
2	178095494	178096754	+	chr2_178095494_178096754
2	178097095	178097335	+	chr2_178097095_178097335
2	178097866	178098106	+	chr2_178097866_178098106
2	178098715	178099015	+	chr2_178098715_178099015
2	178129191	178129371	+	chr2_178129191_178129371
2	178854188	178854189	+	chr2_178854188_178854189
2	179239068	179239069	+	chr2_179239068_179239069
2	181360165	181360166	+	chr2_181360165_181360166
2	183481442	183481443	+	chr2_183481442_183481443
2	187264986	187264987	+	chr2_187264986_187264987
2	190656525	190656677	+	chr2_190656525_190656677
2	190660484	190660687	+	chr2_190660484_190660687
2	190670367	190670618	+	chr2_190670367_190670618
2	190682732	190682917	+	chr2_190682732_190682917
2	190708679	190708816	+	chr2_190708679_190708816
2	190717370	190717513	+	chr2_190717370_190717513
2	190718654	190718818	+	chr2_190718654_190718818
2	190718954	190719864	+	chr2_190718954_190719864
2	190720544	190720607	+	chr2_190720544_190720607
2	190722200	190722240	+	chr2_190722200_190722240
2	190728458	190728964	+	chr2_190728458_190728964
2	190732514	190732665	+	chr2_190732514_190732665
2	190738211	190738392	+	chr2_190738211_190738392
2	190741987	190742172	+	chr2_190741987_190742172
2	192635500	192635501	+	chr2_192635500_192635501
2	197084089	197084090	+	chr2_197084089_197084090
2	198256985	198257225	+	chr2_198256985_198257225
2	198257683	198257923	+	chr2_198257683_198257923
2	198260765	198261065	+	chr2_198260765_198261065
2	198262654	198262894	+	chr2_198262654_198262894
2	198263124	198263364	+	chr2_198263124_198263364
2	198263632	198263812	+	chr2_198263632_198263812
2	198264714	198265186	+	chr2_198264714_198265186
2	198265399	198265699	+	chr2_198265399_198265699
2	198266066	198266306	+	chr2_198266066_198266306
2	198266418	198266658	+	chr2_198266418_198266658
2	198266661	198266901	+	chr2_198266661_198266901
2	198267264	198267564	+	chr2_198267264_198267564
2	198267625	198267805	+	chr2_198267625_198267805
2	198268278	198268518	+	chr2_198268278_198268518
2	198269730	198269970	+	chr2_198269730_198269970
2	198269977	198270217	+	chr2_198269977_198270217
2	198272662	198272902	+	chr2_198272662_198272902
2	198273078	198273318	+	chr2_198273078_198273318
2	198274462	198274762	+	chr2_198274462_198274762
2	198281429	198281669	+	chr2_198281429_198281669
2	198283182	198283362	+	chr2_198283182_198283362
2	198283575	198283755	+	chr2_198283575_198283755
2	198285063	198285303	+	chr2_198285063_198285303
2	198285684	198285924	+	chr2_198285684_198285924
2	198288494	198288734	+	chr2_198288494_198288734
2	198299619	198299799	+	chr2_198299619_198299799
2	198902230	198902231	+	chr2_198902230_198902231
2	200057942	200057943	+	chr2_200057942_200057943
2	201131228	201131229	+	chr2_201131228_201131229
2	201608368	201608369	+	chr2_201608368_201608369
2	203905718	203905719	+	chr2_203905718_203905719
2	203922058	203922178	+	chr2_203922058_203922178
2	203922058	203922178	+	chr2_203922058_203922178
2	206088079	206088080	+	chr2_206088079_206088080
2	207041053	207041054	+	chr2_207041053_207041054
2	207174428	207174548	+	chr2_207174428_207174548
2	207174428	207174548	+	chr2_207174428_207174548
2	207453254	207453255	+	chr2_207453254_207453255
2	208971007	208971008	+	chr2_208971007_208971008
2	209101757	209101937	+	chr2_209101757_209101937
2	209103755	209103995	+	chr2_209103755_209103995
2	209104536	209104776	+	chr2_209104536_209104776
2	209106673	209106913	+	chr2_209106673_209106913
2	209108119	209108359	+	chr2_209108119_209108359
2	209109975	209110215	+	chr2_209109975_209110215
2	209113056	209113416	+	chr2_209113056_209113416
2	209116094	209116334	+	chr2_209116094_209116334
2	210848472	210848473	+	chr2_210848472_210848473
2	213798995	213798996	+	chr2_213798995_213798996
2	215593385	215593745	+	chr2_215593385_215593745
2	215595093	215595273	+	chr2_215595093_215595273
2	215595549	215595729	+	chr2_215595549_215595729
2	215609746	215609926	+	chr2_215609746_215609926
2	215610391	215610631	+	chr2_215610391_215610631
2	215617104	215617344	+	chr2_215617104_215617344
2	215628760	215628761	+	chr2_215628760_215628761
2	215632171	215632411	+	chr2_215632171_215632411
2	215633905	215634085	+	chr2_215633905_215634085
2	215645248	215646268	+	chr2_215645248_215646268
2	215656974	215657214	+	chr2_215656974_215657214
2	215661722	215661902	+	chr2_215661722_215661902
2	215674094	215674334	+	chr2_215674094_215674334
2	216477172	216477173	+	chr2_216477172_216477173
2	217830664	217830665	+	chr2_217830664_217830665
2	218334784	218334785	+	chr2_218334784_218334785
2	220228371	220228372	+	chr2_220228371_220228372
2	221067691	221067692	+	chr2_221067691_221067692
2	222183494	222183495	+	chr2_222183494_222183495
2	222965299	222965300	+	chr2_222965299_222965300
2	223845843	223846083	+	chr2_223845843_223846083
2	224689239	224689240	+	chr2_224689239_224689240
2	225338907	225339147	+	chr2_225338907_225339147
2	225342869	225343109	+	chr2_225342869_225343109
2	225346581	225346821	+	chr2_225346581_225346821
2	225360495	225360735	+	chr2_225360495_225360735
2	225362427	225362607	+	chr2_225362427_225362607
2	225365021	225365261	+	chr2_225365021_225365261
2	225367615	225367855	+	chr2_225367615_225367855
2	225368333	225368573	+	chr2_225368333_225368573
2	225370640	225370880	+	chr2_225370640_225370880
2	225371527	225371767	+	chr2_225371527_225371767
2	225376034	225376334	+	chr2_225376034_225376334
2	225378177	225378417	+	chr2_225378177_225378417
2	225379288	225379528	+	chr2_225379288_225379528
2	225400181	225400421	+	chr2_225400181_225400421
2	225422354	225422594	+	chr2_225422354_225422594
2	225427853	225428093	+	chr2_225427853_225428093
2	225431592	225431772	+	chr2_225431592_225431772
2	225434357	225434537	+	chr2_225434357_225434537
2	225449603	225449783	+	chr2_225449603_225449783
2	225974964	225974965	+	chr2_225974964_225974965
2	227392860	227392861	+	chr2_227392860_227392861
2	228822395	228822396	+	chr2_228822395_228822396
2	231481198	231481199	+	chr2_231481198_231481199
2	232326417	232326418	+	chr2_232326417_232326418
2	233520942	233520943	+	chr2_233520942_233520943
2	234199537	234199538	+	chr2_234199537_234199538
2	234638283	234638403	+	chr2_234638283_234638403
2	234638283	234638403	+	chr2_234638283_234638403
2	235139498	235139499	+	chr2_235139498_235139499
2	235527499	235527500	+	chr2_235527499_235527500
2	237644199	237644200	+	chr2_237644199_237644200
2	239128117	239128118	+	chr2_239128117_239128118
2	239563458	239563698	+	chr2_239563458_239563698
2	239610287	239610288	+	chr2_239610287_239610288
2	240359131	240359132	+	chr2_240359131_240359132
2	241922182	241922183	+	chr2_241922182_241922183
3	168688	168689	+	chr3_168688_168689
3	239290	239650	+	chr3_239290_239650
3	340440	340441	+	chr3_340440_340441
3	361414	361594	+	chr3_361414_361594
3	367574	367814	+	chr3_367574_367814
3	369823	370063	+	chr3_369823_370063
3	382417	382657	+	chr3_382417_382657
3	383559	383799	+	chr3_383559_383799
3	384600	384780	+	chr3_384600_384780
3	386211	386451	+	chr3_386211_386451
3	391013	391253	+	chr3_391013_391253
3	396268	396508	+	chr3_396268_396508
3	401916	402156	+	chr3_401916_402156
3	403317	403557	+	chr3_403317_403557
3	404862	405102	+	chr3_404862_405102
3	407595	407835	+	chr3_407595_407835
3	419442	419682	+	chr3_419442_419682
3	423792	424032	+	chr3_423792_424032
3	424135	424375	+	chr3_424135_424375
3	425443	425623	+	chr3_425443_425623
3	430895	431195	+	chr3_430895_431195
3	432321	432561	+	chr3_432321_432561
3	432619	432859	+	chr3_432619_432859
3	433298	433538	+	chr3_433298_433538
3	436345	436585	+	chr3_436345_436585
3	439868	440108	+	chr3_439868_440108
3	440645	440885	+	chr3_440645_440885
3	443254	443434	+	chr3_443254_443434
3	447165	447405	+	chr3_447165_447405
3	961661	961901	+	chr3_961661_961901
3	1542298	1542299	+	chr3_1542298_1542299
3	2070846	2070847	+	chr3_2070846_2070847
3	3093366	3093367	+	chr3_3093366_3093367
3	3419135	3419136	+	chr3_3419135_3419136
3	4601519	4601520	+	chr3_4601519_4601520
3	5113306	5113307	+	chr3_5113306_5113307
3	6224872	6224873	+	chr3_6224872_6224873
3	6914137	6914138	+	chr3_6914137_6914138
3	7721032	7721033	+	chr3_7721032_7721033
3	8139779	8139780	+	chr3_8139779_8139780
3	8568956	8568957	+	chr3_8568956_8568957
3	9627027	9627028	+	chr3_9627027_9627028
3	9775793	9776453	+	chr3_9775793_9776453
3	9780652	9781672	+	chr3_9780652_9781672
3	9782423	9782663	+	chr3_9782423_9782663
3	9782937	9783177	+	chr3_9782937_9783177
3	9783661	9783901	+	chr3_9783661_9783901
3	9784602	9784962	+	chr3_9784602_9784962
3	9785243	9785603	+	chr3_9785243_9785603
3	9785869	9786229	+	chr3_9785869_9786229
3	9786645	9786885	+	chr3_9786645_9786885
3	9787204	9787674	+	chr3_9787204_9787674
3	9787940	9788180	+	chr3_9787940_9788180
3	9788821	9789061	+	chr3_9788821_9789061
3	10183521	10183881	+	chr3_10183521_10183881
3	10188138	10188378	+	chr3_10188138_10188378
3	10191439	10191679	+	chr3_10191439_10191679
3	10674308	10674309	+	chr3_10674308_10674309
3	11130167	11130168	+	chr3_11130167_11130168
3	12625964	12626204	+	chr3_12625964_12626204
3	12626292	12626532	+	chr3_12626292_12626532
3	12626566	12626806	+	chr3_12626566_12626806
3	12627118	12627358	+	chr3_12627118_12627358
3	12629022	12629202	+	chr3_12629022_12629202
3	12632264	12632504	+	chr3_12632264_12632504
3	12633158	12633338	+	chr3_12633158_12633338
3	12641128	12641368	+	chr3_12641128_12641368
3	12641594	12641990	+	chr3_12641594_12641990
3	12644916	12645096	+	chr3_12644916_12645096
3	12645591	12645831	+	chr3_12645591_12645831
3	12647658	12648012	+	chr3_12647658_12648012
3	12648474	12648828	+	chr3_12648474_12648828
3	12649409	12650463	+	chr3_12649409_12650463
3	12650662	12650902	+	chr3_12650662_12650902
3	12653384	12653624	+	chr3_12653384_12653624
3	12659996	12660236	+	chr3_12659996_12660236
3	12756946	12756947	+	chr3_12756946_12756947
3	13431888	13431889	+	chr3_13431888_13431889
3	14451837	14451838	+	chr3_14451837_14451838
3	14661420	14661421	+	chr3_14661420_14661421
3	15194136	15194137	+	chr3_15194136_15194137
3	16010476	16010477	+	chr3_16010476_16010477
3	17070582	17070583	+	chr3_17070582_17070583
3	17077147	17077387	+	chr3_17077147_17077387
3	18366448	18366449	+	chr3_18366448_18366449
3	20113105	20113106	+	chr3_20113105_20113106
3	21059801	21059802	+	chr3_21059801_21059802
3	21623631	21623632	+	chr3_21623631_21623632
3	21745636	21745637	+	chr3_21745636_21745637
3	22147707	22147708	+	chr3_22147707_22147708
3	23768866	23768867	+	chr3_23768866_23768867
3	25042846	25042847	+	chr3_25042846_25042847
3	25223791	25223792	+	chr3_25223791_25223792
3	26531783	26531784	+	chr3_26531783_26531784
3	27758539	27759319	+	chr3_27758539_27759319
3	27760018	27760424	+	chr3_27760018_27760424
3	27760791	27761031	+	chr3_27760791_27761031
3	27761618	27761858	+	chr3_27761618_27761858
3	27762864	27763824	+	chr3_27762864_27763824
3	28011628	28011629	+	chr3_28011628_28011629
3	29258751	29258752	+	chr3_29258751_29258752
3	30570719	30570720	+	chr3_30570719_30570720
3	30691872	30691992	+	chr3_30691872_30691992
3	30691872	30691992	+	chr3_30691872_30691992
3	32394968	32394969	+	chr3_32394968_32394969
3	33751018	33751019	+	chr3_33751018_33751019
3	34880031	34880032	+	chr3_34880031_34880032
3	35785296	35785297	+	chr3_35785296_35785297
3	36470307	36470308	+	chr3_36470307_36470308
3	37034991	37035231	+	chr3_37034991_37035231
3	37038064	37038244	+	chr3_37038064_37038244
3	37042404	37042584	+	chr3_37042404_37042584
3	37045838	37046018	+	chr3_37045838_37046018
3	37048427	37048607	+	chr3_37048427_37048607
3	37050260	37050440	+	chr3_37050260_37050440
3	37053241	37053421	+	chr3_37053241_37053421
3	37053455	37053635	+	chr3_37053455_37053635
3	37055858	37056098	+	chr3_37055858_37056098
3	37058953	37059133	+	chr3_37058953_37059133
3	37061757	37061997	+	chr3_37061757_37061997
3	37067102	37067522	+	chr3_37067102_37067522
3	37070228	37070468	+	chr3_37070228_37070468
3	37081610	37081850	+	chr3_37081610_37081850
3	37083700	37083880	+	chr3_37083700_37083880
3	37088971	37089211	+	chr3_37088971_37089211
3	37089963	37090143	+	chr3_37089963_37090143
3	37090331	37090571	+	chr3_37090331_37090571
3	37091940	37092180	+	chr3_37091940_37092180
3	37107018	37107198	+	chr3_37107018_37107198
3	37270341	37270342	+	chr3_37270341_37270342
3	37626991	37627231	+	chr3_37626991_37627231
3	38126640	38126641	+	chr3_38126640_38126641
3	38886179	38886180	+	chr3_38886179_38886180
3	41019888	41019889	+	chr3_41019888_41019889
3	41127215	41127216	+	chr3_41127215_41127216
3	41265475	41265655	+	chr3_41265475_41265655
3	41265980	41266280	+	chr3_41265980_41266280
3	41266421	41266721	+	chr3_41266421_41266721
3	41266793	41267093	+	chr3_41266793_41267093
3	41267131	41267371	+	chr3_41267131_41267371
3	41268650	41268890	+	chr3_41268650_41268890
3	41274763	41275003	+	chr3_41274763_41275003
3	41275008	41275368	+	chr3_41275008_41275368
3	41275588	41275828	+	chr3_41275588_41275828
3	41277154	41277394	+	chr3_41277154_41277394
3	41277794	41278259	+	chr3_41277794_41278259
3	41279446	41279626	+	chr3_41279446_41279626
3	41280608	41280848	+	chr3_41280608_41280848
3	41354532	41354533	+	chr3_41354532_41354533
3	42320079	42320080	+	chr3_42320079_42320080
3	43070766	43070767	+	chr3_43070766_43070767
3	45120140	45120141	+	chr3_45120140_45120141
3	45606527	45606528	+	chr3_45606527_45606528
3	47058543	47058783	+	chr3_47058543_47058783
3	47059058	47059298	+	chr3_47059058_47059298
3	47061199	47061379	+	chr3_47061199_47061379
3	47079091	47079331	+	chr3_47079091_47079331
3	47084000	47084240	+	chr3_47084000_47084240
3	47087923	47088163	+	chr3_47087923_47088163
3	47098285	47099005	+	chr3_47098285_47099005
3	47103624	47103864	+	chr3_47103624_47103864
3	47106021	47106201	+	chr3_47106021_47106201
3	47108493	47108673	+	chr3_47108493_47108673
3	47125180	47125900	+	chr3_47125180_47125900
3	47127624	47127864	+	chr3_47127624_47127864
3	47129549	47129789	+	chr3_47129549_47129789
3	47139387	47139627	+	chr3_47139387_47139627
3	47142906	47143086	+	chr3_47142906_47143086
3	47144784	47144964	+	chr3_47144784_47144964
3	47147428	47147668	+	chr3_47147428_47147668
3	47155309	47155549	+	chr3_47155309_47155549
3	47158058	47158298	+	chr3_47158058_47158298
3	47161226	47161346	+	chr3_47161226_47161346
3	47161634	47166074	+	chr3_47161634_47166074
3	47168055	47168235	+	chr3_47168055_47168235
3	47205288	47205468	+	chr3_47205288_47205468
3	47543389	47543390	+	chr3_47543389_47543390
3	47852163	47852211	+	chr3_47852163_47852211
3	47859501	47859617	+	chr3_47859501_47859617
3	47860715	47860764	+	chr3_47860715_47860764
3	47866519	47866747	+	chr3_47866519_47866747
3	47868826	47868977	+	chr3_47868826_47868977
3	47870503	47870634	+	chr3_47870503_47870634
3	47882356	47882678	+	chr3_47882356_47882678
3	47883096	47883237	+	chr3_47883096_47883237
3	47884585	47884755	+	chr3_47884585_47884755
3	47887179	47887352	+	chr3_47887179_47887352
3	47887644	47888501	+	chr3_47887644_47888501
3	47888752	47888848	+	chr3_47888752_47888848
3	47888911	47889036	+	chr3_47888911_47889036
3	47889260	47889456	+	chr3_47889260_47889456
3	47889659	47889886	+	chr3_47889659_47889886
3	47889948	47890050	+	chr3_47889948_47890050
3	47890103	47890317	+	chr3_47890103_47890317
3	47890399	47890579	+	chr3_47890399_47890579
3	47890671	47890849	+	chr3_47890671_47890849
3	47890930	47891054	+	chr3_47890930_47891054
3	47891109	47891269	+	chr3_47891109_47891269
3	47891346	47891620	+	chr3_47891346_47891620
3	49397608	49397848	+	chr3_49397608_49397848
3	49398429	49398549	+	chr3_49398429_49398549
3	49399873	49400113	+	chr3_49399873_49400113
3	49405800	49406040	+	chr3_49405800_49406040
3	49410723	49410843	+	chr3_49410723_49410843
3	49412824	49413064	+	chr3_49412824_49413064
3	49656789	49656790	+	chr3_49656789_49656790
3	51417604	51417724	+	chr3_51417604_51417724
3	51417604	51417724	+	chr3_51417604_51417724
3	52436250	52436490	+	chr3_52436250_52436490
3	52436563	52436743	+	chr3_52436563_52436743
3	52436755	52436995	+	chr3_52436755_52436995
3	52437113	52437353	+	chr3_52437113_52437353
3	52437400	52437940	+	chr3_52437400_52437940
3	52438415	52438655	+	chr3_52438415_52438655
3	52439097	52439337	+	chr3_52439097_52439337
3	52439734	52439974	+	chr3_52439734_52439974
3	52440210	52440450	+	chr3_52440210_52440450
3	52440793	52440973	+	chr3_52440793_52440973
3	52441140	52441535	+	chr3_52441140_52441535
3	52441913	52442153	+	chr3_52441913_52442153
3	52442435	52442675	+	chr3_52442435_52442675
3	52443506	52443965	+	chr3_52443506_52443965
3	52582044	52582284	+	chr3_52582044_52582284
3	52584424	52584664	+	chr3_52584424_52584664
3	52584707	52584887	+	chr3_52584707_52584887
3	52588697	52588937	+	chr3_52588697_52588937
3	52592226	52592466	+	chr3_52592226_52592466
3	52595763	52596003	+	chr3_52595763_52596003
3	52597283	52597523	+	chr3_52597283_52597523
3	52598037	52598277	+	chr3_52598037_52598277
3	52610515	52610755	+	chr3_52610515_52610755
3	52613022	52613262	+	chr3_52613022_52613262
3	52620422	52620722	+	chr3_52620422_52620722
3	52621327	52621567	+	chr3_52621327_52621567
3	52623058	52623298	+	chr3_52623058_52623298
3	52637522	52637762	+	chr3_52637522_52637762
3	52643289	52644009	+	chr3_52643289_52644009
3	52649299	52649539	+	chr3_52649299_52649539
3	52651265	52651565	+	chr3_52651265_52651565
3	52658844	52659024	+	chr3_52658844_52659024
3	52661247	52661427	+	chr3_52661247_52661427
3	52662860	52663100	+	chr3_52662860_52663100
3	52668604	52668844	+	chr3_52668604_52668844
3	52675925	52676105	+	chr3_52675925_52676105
3	52677221	52677401	+	chr3_52677221_52677401
3	52678672	52678852	+	chr3_52678672_52678852
3	52682318	52682498	+	chr3_52682318_52682498
3	52685701	52685881	+	chr3_52685701_52685881
3	52692152	52692392	+	chr3_52692152_52692392
3	52696100	52696340	+	chr3_52696100_52696340
3	52702467	52702707	+	chr3_52702467_52702707
3	52712474	52712654	+	chr3_52712474_52712654
3	52713538	52713778	+	chr3_52713538_52713778
3	53667639	53667640	+	chr3_53667639_53667640
3	54160906	54160907	+	chr3_54160906_54160907
3	55008746	55008747	+	chr3_55008746_55008747
3	56052839	56052840	+	chr3_56052839_56052840
3	57059370	57059371	+	chr3_57059370_57059371
3	58624770	58624771	+	chr3_58624770_58624771
3	59666609	59666610	+	chr3_59666609_59666610
3	60161647	60161648	+	chr3_60161647_60161648
3	60495053	60495054	+	chr3_60495053_60495054
3	60780879	60780880	+	chr3_60780879_60780880
3	61750312	61750313	+	chr3_61750312_61750313
3	62830773	62830774	+	chr3_62830773_62830774
3	64106685	64106686	+	chr3_64106685_64106686
3	64438795	64438796	+	chr3_64438795_64438796
3	65306966	65306967	+	chr3_65306966_65306967
3	67336707	67336708	+	chr3_67336707_67336708
3	69274314	69274315	+	chr3_69274314_69274315
3	69678433	69678434	+	chr3_69678433_69678434
3	69788680	69788920	+	chr3_69788680_69788920
3	69812922	69813162	+	chr3_69812922_69813162
3	69915379	69915559	+	chr3_69915379_69915559
3	69928244	69928544	+	chr3_69928244_69928544
3	69985799	69985979	+	chr3_69985799_69985979
3	69986936	69987236	+	chr3_69986936_69987236
3	69987419	69987599	+	chr3_69987419_69987599
3	69988200	69988380	+	chr3_69988200_69988380
3	69990344	69990524	+	chr3_69990344_69990524
3	69998140	69998380	+	chr3_69998140_69998380
3	70000909	70001089	+	chr3_70000909_70001089
3	70005553	70005733	+	chr3_70005553_70005733
3	70008377	70008617	+	chr3_70008377_70008617
3	70013958	70014438	+	chr3_70013958_70014438
3	70807661	70807662	+	chr3_70807661_70807662
3	71008349	71008589	+	chr3_71008349_71008589
3	71015003	71015243	+	chr3_71015003_71015243
3	71019831	71020011	+	chr3_71019831_71020011
3	71021126	71021366	+	chr3_71021126_71021366
3	71021646	71021886	+	chr3_71021646_71021886
3	71026022	71026262	+	chr3_71026022_71026262
3	71026743	71026923	+	chr3_71026743_71026923
3	71026959	71027199	+	chr3_71026959_71027199
3	71037096	71037276	+	chr3_71037096_71037276
3	71050076	71050256	+	chr3_71050076_71050256
3	71064631	71064871	+	chr3_71064631_71064871
3	71090460	71090700	+	chr3_71090460_71090700
3	71096046	71096286	+	chr3_71096046_71096286
3	71101642	71101822	+	chr3_71101642_71101822
3	71102735	71102975	+	chr3_71102735_71102975
3	71161617	71161857	+	chr3_71161617_71161857
3	71179621	71179861	+	chr3_71179621_71179861
3	71247016	71247256	+	chr3_71247016_71247256
3	71247322	71247562	+	chr3_71247322_71247562
3	72039789	72039790	+	chr3_72039789_72039790
3	72427511	72427811	+	chr3_72427511_72427811
3	72428149	72428329	+	chr3_72428149_72428329
3	72428369	72428609	+	chr3_72428369_72428609
3	72495617	72496097	+	chr3_72495617_72496097
3	72682319	72682320	+	chr3_72682319_72682320
3	73585449	73585450	+	chr3_73585449_73585450
3	74313481	74313721	+	chr3_74313481_74313721
3	74315595	74315835	+	chr3_74315595_74315835
3	74316352	74316592	+	chr3_74316352_74316592
3	74334428	74334668	+	chr3_74334428_74334668
3	74344209	74344449	+	chr3_74344209_74344449
3	74347074	74347374	+	chr3_74347074_74347374
3	74348963	74349143	+	chr3_74348963_74349143
3	74350503	74350743	+	chr3_74350503_74350743
3	74350756	74350996	+	chr3_74350756_74350996
3	74351779	74352019	+	chr3_74351779_74352019
3	74383853	74384093	+	chr3_74383853_74384093
3	74385625	74385865	+	chr3_74385625_74385865
3	74410995	74411235	+	chr3_74410995_74411235
3	74413562	74413802	+	chr3_74413562_74413802
3	74414664	74414904	+	chr3_74414664_74414904
3	74418311	74418551	+	chr3_74418311_74418551
3	74418970	74419210	+	chr3_74418970_74419210
3	74420328	74420568	+	chr3_74420328_74420568
3	74473953	74474133	+	chr3_74473953_74474133
3	74507671	74507672	+	chr3_74507671_74507672
3	74535574	74535814	+	chr3_74535574_74535814
3	74548752	74548992	+	chr3_74548752_74548992
3	74570145	74570325	+	chr3_74570145_74570325
3	74836374	74836375	+	chr3_74836374_74836375
3	75986634	75986763	+	chr3_75986634_75986763
3	76982754	76982755	+	chr3_76982754_76982755
3	77089926	77090007	+	chr3_77089926_77090007
3	77147152	77147501	+	chr3_77147152_77147501
3	77526554	77526732	+	chr3_77526554_77526732
3	77530239	77530380	+	chr3_77530239_77530380
3	77542384	77542543	+	chr3_77542384_77542543
3	77571915	77572063	+	chr3_77571915_77572063
3	77576543	77576575	+	chr3_77576543_77576575
3	77595478	77595623	+	chr3_77595478_77595623
3	77599958	77600150	+	chr3_77599958_77600150
3	77607084	77607310	+	chr3_77607084_77607310
3	77611791	77611893	+	chr3_77611791_77611893
3	77612307	77612490	+	chr3_77612307_77612490
3	77613590	77613623	+	chr3_77613590_77613623
3	77614094	77614281	+	chr3_77614094_77614281
3	77617453	77617595	+	chr3_77617453_77617595
3	77623639	77623891	+	chr3_77623639_77623891
3	77626630	77626775	+	chr3_77626630_77626775
3	77629087	77629279	+	chr3_77629087_77629279
3	77637891	77638094	+	chr3_77637891_77638094
3	77644282	77644345	+	chr3_77644282_77644345
3	77645763	77645911	+	chr3_77645763_77645911
3	77651350	77651652	+	chr3_77651350_77651652
3	77652075	77652221	+	chr3_77652075_77652221
3	77655818	77655819	+	chr3_77655818_77655819
3	77656938	77657115	+	chr3_77656938_77657115
3	77666653	77666938	+	chr3_77666653_77666938
3	77671367	77671593	+	chr3_77671367_77671593
3	77681614	77681817	+	chr3_77681614_77681817
3	77684010	77684204	+	chr3_77684010_77684204
3	77691811	77692104	+	chr3_77691811_77692104
3	77693844	77694065	+	chr3_77693844_77694065
3	77695194	77695219	+	chr3_77695194_77695219
3	78648052	78648087	+	chr3_78648052_78648087
3	78649252	78649469	+	chr3_78649252_78649469
3	78655872	78656201	+	chr3_78655872_78656201
3	78663787	78663960	+	chr3_78663787_78663960
3	78666774	78667201	+	chr3_78666774_78667201
3	78676460	78676729	+	chr3_78676460_78676729
3	78680300	78680465	+	chr3_78680300_78680465
3	78683074	78683202	+	chr3_78683074_78683202
3	78683567	78683740	+	chr3_78683567_78683740
3	78684912	78685268	+	chr3_78684912_78685268
3	78688883	78689058	+	chr3_78688883_78689058
3	78695287	78695350	+	chr3_78695287_78695350
3	78696768	78696815	+	chr3_78696768_78696815
3	78700871	78701089	+	chr3_78700871_78701089
3	78706237	78706429	+	chr3_78706237_78706429
3	78708825	78708967	+	chr3_78708825_78708967
3	78710169	78710421	+	chr3_78710169_78710421
3	78711132	78711274	+	chr3_78711132_78711274
3	78717022	78717209	+	chr3_78717022_78717209
3	78717273	78717462	+	chr3_78717273_78717462
3	78717611	78717725	+	chr3_78717611_78717725
3	78719235	78719461	+	chr3_78719235_78719461
3	78734885	78735077	+	chr3_78734885_78735077
3	78737787	78737932	+	chr3_78737787_78737932
3	78742487	78742516	+	chr3_78742487_78742516
3	78763536	78763684	+	chr3_78763536_78763684
3	78766414	78766573	+	chr3_78766414_78766573
3	78766902	78767043	+	chr3_78766902_78767043
3	78795882	78796060	+	chr3_78795882_78796060
3	78987740	78988087	+	chr3_78987740_78988087
3	79067546	79067621	+	chr3_79067546_79067621
3	79174595	79174699	+	chr3_79174595_79174699
3	79582211	79582269	+	chr3_79582211_79582269
3	79638963	79639071	+	chr3_79638963_79639071
3	79685594	79685595	+	chr3_79685594_79685595
3	80840653	80840654	+	chr3_80840653_80840654
3	82005088	82005089	+	chr3_82005088_82005089
3	83551650	83551651	+	chr3_83551650_83551651
3	87113522	87113523	+	chr3_87113522_87113523
3	93818466	93818467	+	chr3_93818466_93818467
3	95176677	95176678	+	chr3_95176677_95176678
3	95298427	95298428	+	chr3_95298427_95298428
3	97635331	97635332	+	chr3_97635331_97635332
3	98462525	98462526	+	chr3_98462525_98462526
3	99914139	99914140	+	chr3_99914139_99914140
3	100039736	100039856	+	chr3_100039736_100039856
3	100039736	100039856	+	chr3_100039736_100039856
3	101058775	101058776	+	chr3_101058775_101058776
3	101177644	101177645	+	chr3_101177644_101177645
3	102284731	102284732	+	chr3_102284731_102284732
3	104767455	104767456	+	chr3_104767455_104767456
3	106089227	106089228	+	chr3_106089227_106089228
3	107185474	107185475	+	chr3_107185474_107185475
3	111051450	111051451	+	chr3_111051450_111051451
3	111981924	111981925	+	chr3_111981924_111981925
3	112055793	112055794	+	chr3_112055793_112055794
3	112849254	112849255	+	chr3_112849254_112849255
3	114058003	114058123	+	chr3_114058003_114058123
3	114058003	114058123	+	chr3_114058003_114058123
3	115219052	115219053	+	chr3_115219052_115219053
3	115529122	115529302	+	chr3_115529122_115529302
3	115535386	115535566	+	chr3_115535386_115535566
3	115553336	115553516	+	chr3_115553336_115553516
3	115560645	115560885	+	chr3_115560645_115560885
3	115561244	115561484	+	chr3_115561244_115561484
3	115571276	115571516	+	chr3_115571276_115571516
3	115650858	115650859	+	chr3_115650858_115650859
3	115738304	115738544	+	chr3_115738304_115738544
3	115805136	115805436	+	chr3_115805136_115805436
3	116163680	116163920	+	chr3_116163680_116163920
3	116728028	116728268	+	chr3_116728028_116728268
3	116830612	116830613	+	chr3_116830612_116830613
3	117592348	117592349	+	chr3_117592348_117592349
3	117715971	117716151	+	chr3_117715971_117716151
3	118863998	118863999	+	chr3_118863998_118863999
3	120280776	120280777	+	chr3_120280776_120280777
3	121151150	121151264	+	chr3_121151150_121151264
3	121151764	121151880	+	chr3_121151764_121151880
3	121154968	121155122	+	chr3_121154968_121155122
3	121158838	121158963	+	chr3_121158838_121158963
3	121168161	121168273	+	chr3_121168161_121168273
3	121178896	121179081	+	chr3_121178896_121179081
3	121186365	121186487	+	chr3_121186365_121186487
3	121187151	121187278	+	chr3_121187151_121187278
3	121190836	121191011	+	chr3_121190836_121191011
3	121192196	121192334	+	chr3_121192196_121192334
3	121195386	121195580	+	chr3_121195386_121195580
3	121200418	121200659	+	chr3_121200418_121200659
3	121202232	121202429	+	chr3_121202232_121202429
3	121203887	121204031	+	chr3_121203887_121204031
3	121206148	121209255	+	chr3_121206148_121209255
3	121212324	121212568	+	chr3_121212324_121212568
3	121215654	121215779	+	chr3_121215654_121215779
3	121217323	121217517	+	chr3_121217323_121217517
3	121228407	121228550	+	chr3_121228407_121228550
3	121228885	121229090	+	chr3_121228885_121229090
3	121230733	121230876	+	chr3_121230733_121230876
3	121238717	121238930	+	chr3_121238717_121238930
3	121240849	121240996	+	chr3_121240849_121240996
3	121248491	121248639	+	chr3_121248491_121248639
3	121251836	121252056	+	chr3_121251836_121252056
3	121255946	121256055	+	chr3_121255946_121256055
3	121258279	121258436	+	chr3_121258279_121258436
3	121260195	121260326	+	chr3_121260195_121260326
3	121263573	121263753	+	chr3_121263573_121263753
3	121264561	121264724	+	chr3_121264561_121264724
3	121459588	121459590	+	chr3_121459588_121459590
3	121633904	121633905	+	chr3_121633904_121633905
3	123616288	123616528	+	chr3_123616288_123616528
3	123624252	123624253	+	chr3_123624252_123624253
3	123633615	123634575	+	chr3_123633615_123634575
3	123649894	123650134	+	chr3_123649894_123650134
3	123650143	123650383	+	chr3_123650143_123650383
3	123652470	123652650	+	chr3_123652470_123652650
3	123663646	123663886	+	chr3_123663646_123663886
3	123665637	123666177	+	chr3_123665637_123666177
3	123667494	123667674	+	chr3_123667494_123667674
3	123667710	123668010	+	chr3_123667710_123668010
3	123671359	123671539	+	chr3_123671359_123671539
3	123674630	123675017	+	chr3_123674630_123675017
3	123675147	123675327	+	chr3_123675147_123675327
3	123675524	123675704	+	chr3_123675524_123675704
3	123679957	123680197	+	chr3_123679957_123680197
3	124604858	124604859	+	chr3_124604858_124604859
3	125923385	125923386	+	chr3_125923385_125923386
3	126216216	126216217	+	chr3_126216216_126216217
3	128189572	128189573	+	chr3_128189572_128189573
3	128199831	128200191	+	chr3_128199831_128200191
3	128200604	128200844	+	chr3_128200604_128200844
3	128202655	128202895	+	chr3_128202655_128202895
3	128204530	128205250	+	chr3_128204530_128205250
3	128205609	128205909	+	chr3_128205609_128205909
3	130279150	130279330	+	chr3_130279150_130279330
3	130281879	130282539	+	chr3_130281879_130282539
3	130283817	130284477	+	chr3_130283817_130284477
3	130285525	130286125	+	chr3_130285525_130286125
3	130286869	130287469	+	chr3_130286869_130287469
[truncated: 7,590 more rows]
